# Supplementary material for: N′-[(E)-1-(3-Fluoro­phen­yl)ethyl­idene]formohydrazide
Source: Acta Crystallogr Sect E Struct Rep Online. 2009 Oct 23;65(Pt 11):o2830. doi: 10.1107/S1600536809042809 (PMC2971114; doi:10.1107/S1600536809042809)
Supplement: Supplementary file 1 [file e-65-o2830-sup1.cif]

##############################################################################
###                                                                        ###
###        Electronic paper (Acta Crystallographica Section E)             ###
###                                                                        ###
##############################################################################
#                                                                            #
# This CIF contains the data in a paper accepted for publication in Acta     #
# Crystallographica Section E. It conforms to the requirements of Notes      #
# for Authors for Section E, and has been peer reviewed under the auspices   #
# of the IUCr Commission on Journals.                                        #
#                                                                            #
# Full details of the Crystallographic Information File format               #
# are given in the paper "The Crystallographic Information File (CIF):       #
# a New Standard Archive File for Crystallography" by S. R. Hall, F. H.      #
# Allen and I. D. Brown [Acta Cryst. (1991), A47, 655-685].                  #
#                                                                            #
# The current version of the core CIF dictionary is obtainable from          #
# ftp://ftp.iucr.org/pub/cif_core.dic. The current version number is 2.4.    #
#                                                                            #
# Software is freely available for graphical display of the structure(s) in  #
# this CIF.  For information consult the CIF home page http://www.iucr.org/  #
# cif/home.html                                                              #
#                                                                            #
# This file may be used for bona fide research purposes within the           #
# scientific community so long as proper attribution is given to the journal # 
# article from which it was obtained.                                        #
#                                                                            #
##############################################################################
                                             
data_global
_audit_creation_method     ?
_journal_date_recd_electronic     2009-10-17
_journal_date_accepted     2009-10-18
_journal_name_full     'Acta Crystallographica, Section E'
_journal_year     2009
_journal_volume     65
_journal_issue     11
_journal_page_first     o2830
_journal_page_last     o2830
_journal_paper_category     QO
_journal_coeditor_code     HB5150
_publ_contact_author
;
Muhammad Nawaz Tahir
University of Sargodha
Department of Physics
Sargodha
Pakistan
;
_publ_contact_author_email     'dmntahir_uos@yahoo.com'
_publ_contact_author_fax     '0092 48 32 22 121'
_publ_contact_author_phone     '0092 48 92 30 914'
_publ_section_title
;
<i>N</i>'-[(<i>E</i>)-1-(3-Fluorophenyl)ethylidene]formohydrazide
;
loop_
    _publ_author_name
    _publ_author_address
    'Zahid Shafiq'
;
Department of Chemistry
Bahauddin Zakariya University
Multan 60800
Pakistan
;
    'Muhammad Yaqub'
;
Department of Chemistry
Bahauddin Zakariya University
Multan 60800
Pakistan
;
    'Tahir, M. Nawaz'
;
Department of Physics
University of Sargodha
Sargodha
Pakistan
;
    'Mian Hasnain Nawaz'
;
Department of Chemistry
Bahauddin Zakariya University
Multan 60800
Pakistan
;
    'Iqbal, M. Saeed'
;
Department of Chemistry
Government College University
Lahore
Pakistan
;
data_I
_audit_creation_method     SHELXL-97
_chemical_name_systematic
;
<i>N</i>'-[(<i>E</i>)-1-(3-Fluorophenyl)ethylidene]formohydrazide
;
_chemical_name_common     ?
_chemical_formula_moiety     'C9 H9 F N2 O'
_chemical_formula_sum     'C9 H9 F N2 O'
_chemical_formula_iupac     'C9 H9 F N2 O'
_chemical_formula_weight     180.18
_symmetry_cell_setting     triclinic
_symmetry_space_group_name_H-M     'P -1'
_symmetry_space_group_name_Hall     '-P 1'
loop_
    _symmetry_equiv_pos_site_id
    _symmetry_equiv_pos_as_xyz
    1 x,y,z
    2 -x,-y,-z
_cell_length_a     6.8466(5)
_cell_length_b     7.0258(6)
_cell_length_c     9.9419(8)
_cell_angle_alpha     70.558(5)
_cell_angle_beta     81.267(5)
_cell_angle_gamma     73.977(4)
_cell_volume     432.50(6)
_cell_formula_units_Z     2
_cell_measurement_reflns_used     2124
_cell_measurement_theta_min     3.10
_cell_measurement_theta_max     28.32
_cell_measurement_temperature     296(2)
_exptl_crystal_description     'cut needle'
_exptl_crystal_colour     colourless
_exptl_crystal_size_max     0.28
_exptl_crystal_size_mid     0.12
_exptl_crystal_size_min     0.10
_exptl_crystal_density_diffrn     1.384
_exptl_crystal_density_meas     ?
_exptl_crystal_density_method     'not measured'
_exptl_crystal_F_000     188
_exptl_absorpt_coefficient_mu     0.107
_exptl_absorpt_correction_type     multi-scan
_exptl_absorpt_process_details     '(SADABS; Bruker, 2005)'
_exptl_absorpt_correction_T_min     0.986
_exptl_absorpt_correction_T_max     0.990
_exptl_special_details
;
;
_diffrn_ambient_temperature     296(2)
_diffrn_radiation_type     MoK\a
_diffrn_radiation_wavelength     0.71073
_diffrn_radiation_source     'fine-focus sealed tube'
_diffrn_radiation_monochromator     graphite
_diffrn_measurement_device_type     'Bruker Kappa APEXII CCD'
_diffrn_measurement_method     \w
_diffrn_detector_area_resol_mean     7.40
_diffrn_reflns_number     19438
_diffrn_reflns_av_R_equivalents     0.0279
_diffrn_reflns_av_sigmaI/netI     0.0284
_diffrn_reflns_theta_min     3.10
_diffrn_reflns_theta_max     28.32
_diffrn_reflns_theta_full     25.00
_diffrn_measured_fraction_theta_max     0.987
_diffrn_measured_fraction_theta_full     0.993
_diffrn_reflns_limit_h_min     -9
_diffrn_reflns_limit_h_max     9
_diffrn_reflns_limit_k_min     -9
_diffrn_reflns_limit_k_max     9
_diffrn_reflns_limit_l_min     -13
_diffrn_reflns_limit_l_max     12
_diffrn_standards_number     0
_diffrn_standards_interval_count     ?
_diffrn_standards_interval_time     ?
_diffrn_standards_decay_%     ?
_refine_special_details
;
Refinement of <i>F</i>^2^ against ALL reflections. The weighted <i>R</i>-factor
<i>wR</i> and goodness of fit <i>S</i> are based on <i>F</i>^2^, conventional
<i>R</i>-factors <i>R</i> are based on <i>F</i>, with <i>F</i> set to zero for
negative <i>F</i>^2^. The threshold expression of <i>F</i>^2^ >
\s(<i>F</i>^2^) is used only for calculating <i>R</i>-factors(gt) <i>etc</i>.
and is not relevant to the choice of reflections for refinement.
<i>R</i>-factors based on <i>F</i>^2^ are statistically about twice as large
as those based on <i>F</i>, and <i>R</i>- factors based on ALL data will be
even larger.
;
_reflns_number_total     2124
_reflns_number_gt     1320
_reflns_threshold_expression     I>2\s(I)
_refine_ls_structure_factor_coef     Fsqd
_refine_ls_matrix_type     full
_refine_ls_R_factor_all     0.0789
_refine_ls_R_factor_gt     0.0443
_refine_ls_wR_factor_gt     0.1220
_refine_ls_wR_factor_ref     0.1478
_refine_ls_goodness_of_fit_ref     1.001
_refine_ls_restrained_S_all     1.001
_refine_ls_number_reflns     2124
_refine_ls_number_parameters     119
_refine_ls_number_restraints     0
_refine_ls_hydrogen_treatment     constr
_refine_ls_weighting_scheme     calc
_refine_ls_weighting_details
         'calc w=1/[\s^2^(Fo^2^)+(0.0721P)^2^+0.1041P] where P=(Fo^2^+2Fc^2^)/3'
_atom_sites_solution_hydrogens     geom
_atom_sites_solution_primary     direct
_atom_sites_solution_secondary     difmap
_refine_ls_shift/su_max     0.000
_refine_ls_shift/su_mean     0.000
_refine_diff_density_max     0.228
_refine_diff_density_min     -0.204
loop_
    _atom_type_symbol
    _atom_type_description
    _atom_type_scat_dispersion_real
    _atom_type_scat_dispersion_imag
    _atom_type_scat_source
    'C' 'C' 0.0033 0.0016
                         'International Tables Vol C Tables 4.2.6.8 and 6.1.1.4'
    'H' 'H' 0.0000 0.0000
                         'International Tables Vol C Tables 4.2.6.8 and 6.1.1.4'
    'N' 'N' 0.0061 0.0033
                         'International Tables Vol C Tables 4.2.6.8 and 6.1.1.4'
    'O' 'O' 0.0106 0.0060
                         'International Tables Vol C Tables 4.2.6.8 and 6.1.1.4'
    'F' 'F' 0.0171 0.0103
                         'International Tables Vol C Tables 4.2.6.8 and 6.1.1.4'
_computing_data_collection     'APEX2 (Bruker, 2007)'
_computing_cell_refinement     'SAINT (Bruker, 2007)'
_computing_data_reduction     'SAINT (Bruker, 2007)'
_computing_structure_solution     'SHELXS97 (Sheldrick, 2008)'
_computing_structure_refinement     'SHELXL97 (Sheldrick, 2008)'
_computing_molecular_graphics
                              'ORTEP-3 (Farrugia, 1997) and PLATON (Spek, 2009)'
_computing_publication_material
;
WinGX (Farrugia, 1999) and PLATON (Spek, 2009)
;
loop_
    _atom_site_type_symbol
    _atom_site_label
    _atom_site_fract_x
    _atom_site_fract_y
    _atom_site_fract_z
    _atom_site_U_iso_or_equiv
    _atom_site_thermal_displace_type
    _atom_site_calc_flag
    _atom_site_refinement_flags
    _atom_site_occupancy
    F F1 -0.17799(17) 0.19897(19) 0.11146(13) 0.0654(5) Uani . . 1.000
    O O1 -0.27158(19) 1.0743(2) 0.48303(16) 0.0571(5) Uani . . 1.000
    N N1 -0.0361(2) 0.6861(2) 0.32755(15) 0.0397(4) Uani . . 1.000
    N N2 -0.0531(2) 0.8255(2) 0.40149(15) 0.0423(5) Uani . . 1.000
    C C1 0.1524(2) 0.4305(3) 0.22398(18) 0.0385(5) Uani . . 1.000
    C C2 -0.0221(3) 0.3804(3) 0.20534(18) 0.0414(5) Uani . . 1.000
    C C3 -0.0068(3) 0.2466(3) 0.12916(19) 0.0443(6) Uani . . 1.000
    C C4 0.1727(3) 0.1578(3) 0.0688(3) 0.0600(8) Uani . . 1.000
    C C5 0.3447(3) 0.2084(4) 0.0867(3) 0.0734(10) Uani . . 1.000
    C C6 0.3367(3) 0.3417(3) 0.1637(2) 0.0582(7) Uani . . 1.000
    C C7 0.1417(2) 0.5780(3) 0.30417(18) 0.0395(5) Uani . . 1.000
    C C8 0.3324(3) 0.5870(4) 0.3542(3) 0.0689(8) Uani . . 1.000
    C C9 -0.2381(3) 0.9408(3) 0.4233(2) 0.0462(6) Uani . . 1.000
    H H2 -0.14795 0.43732 0.24433 0.0496 Uiso . . 1.000
    H H2A 0.05215 0.83756 0.43242 0.0507 Uiso . . 1.000
    H H4 0.17812 0.06689 0.01769 0.0720 Uiso . . 1.000
    H H5 0.46934 0.15168 0.04599 0.0882 Uiso . . 1.000
    H H6 0.45566 0.37230 0.17538 0.0698 Uiso . . 1.000
    H H8A 0.30519 0.60432 0.44755 0.1034 Uiso . . 1.000
    H H8B 0.38093 0.70226 0.28885 0.1034 Uiso . . 1.000
    H H8C 0.43388 0.46005 0.35838 0.1034 Uiso . . 1.000
    H H9 -0.34809 0.91844 0.39133 0.0554 Uiso . . 1.000
loop_
    _atom_site_aniso_label
    _atom_site_aniso_U_11
    _atom_site_aniso_U_22
    _atom_site_aniso_U_33
    _atom_site_aniso_U_12
    _atom_site_aniso_U_13
    _atom_site_aniso_U_23
    F1 0.0472(7) 0.0812(9) 0.0917(9) -0.0205(6) -0.0071(6) -0.0522(7)
    O1 0.0416(7) 0.0611(9) 0.0844(10) -0.0063(6) 0.0031(6) -0.0510(8)
    N1 0.0379(7) 0.0397(8) 0.0486(8) -0.0064(6) -0.0014(6) -0.0256(7)
    N2 0.0350(7) 0.0458(8) 0.0558(9) -0.0057(6) -0.0034(6) -0.0312(7)
    C1 0.0353(8) 0.0386(9) 0.0457(10) -0.0038(7) -0.0042(7) -0.0217(8)
    C2 0.0348(8) 0.0458(10) 0.0482(10) -0.0059(7) 0.0000(7) -0.0247(8)
    C3 0.0392(9) 0.0480(10) 0.0543(11) -0.0110(8) -0.0071(7) -0.0248(9)
    C4 0.0485(11) 0.0681(13) 0.0841(15) -0.0068(9) -0.0018(10) -0.0570(12)
    C5 0.0407(10) 0.0940(18) 0.112(2) -0.0058(10) 0.0056(11) -0.0791(16)
    C6 0.0332(9) 0.0723(14) 0.0886(15) -0.0071(9) -0.0009(9) -0.0558(12)
    C7 0.0357(8) 0.0408(9) 0.0470(10) -0.0046(7) -0.0058(7) -0.0224(8)
    C8 0.0423(10) 0.0802(15) 0.1084(18) 0.0019(10) -0.0197(11) -0.0673(14)
    C9 0.0356(9) 0.0491(10) 0.0638(12) -0.0082(7) -0.0003(8) -0.0330(9)
_geom_special_details
;
Bond distances, angles <i>etc</i>. have been calculated using the rounded
fractional coordinates. All su's are estimated from the variances of the
(full) variance-covariance matrix. The cell e.s.d.'s are taken into account in
the estimation of distances, angles and torsion angles
;
loop_
    _geom_bond_atom_site_label_1
    _geom_bond_atom_site_label_2
    _geom_bond_site_symmetry_1
    _geom_bond_site_symmetry_2
    _geom_bond_distance
    _geom_bond_publ_flag
    F1 C3 . . 1.355(2) no
    O1 C9 . . 1.223(3) no
    N1 N2 . . 1.380(2) no
    N1 C7 . . 1.278(2) no
    N2 C9 . . 1.332(3) no
    N2 H2A . . 0.8600 no
    C1 C2 . . 1.389(3) no
    C1 C7 . . 1.485(3) no
    C1 C6 . . 1.388(3) no
    C2 C3 . . 1.365(3) no
    C3 C4 . . 1.364(3) no
    C4 C5 . . 1.372(3) no
    C5 C6 . . 1.379(3) no
    C7 C8 . . 1.490(3) no
    C2 H2 . . 0.9300 no
    C4 H4 . . 0.9300 no
    C5 H5 . . 0.9300 no
    C6 H6 . . 0.9300 no
    C8 H8A . . 0.9600 no
    C8 H8B . . 0.9600 no
    C8 H8C . . 0.9600 no
    C9 H9 . . 0.9300 no
loop_
    _geom_angle_atom_site_label_1
    _geom_angle_atom_site_label_2
    _geom_angle_atom_site_label_3
    _geom_angle_site_symmetry_1
    _geom_angle_site_symmetry_2
    _geom_angle_site_symmetry_3
    _geom_angle
    _geom_angle_publ_flag
    N2 N1 C7 . . . 117.88(15) no
    N1 N2 C9 . . . 117.74(15) no
    C9 N2 H2A . . . 121.00 no
    N1 N2 H2A . . . 121.00 no
    C6 C1 C7 . . . 120.83(15) no
    C2 C1 C7 . . . 120.92(16) no
    C2 C1 C6 . . . 118.24(18) no
    C1 C2 C3 . . . 119.28(19) no
    C2 C3 C4 . . . 123.5(2) no
    F1 C3 C2 . . . 118.80(18) no
    F1 C3 C4 . . . 117.74(18) no
    C3 C4 C5 . . . 117.2(2) no
    C4 C5 C6 . . . 121.4(2) no
    C1 C6 C5 . . . 120.5(2) no
    N1 C7 C1 . . . 115.92(14) no
    N1 C7 C8 . . . 124.86(19) no
    C1 C7 C8 . . . 119.20(17) no
    O1 C9 N2 . . . 123.78(19) no
    C1 C2 H2 . . . 120.00 no
    C3 C2 H2 . . . 120.00 no
    C3 C4 H4 . . . 121.00 no
    C5 C4 H4 . . . 121.00 no
    C4 C5 H5 . . . 119.00 no
    C6 C5 H5 . . . 119.00 no
    C1 C6 H6 . . . 120.00 no
    C5 C6 H6 . . . 120.00 no
    C7 C8 H8A . . . 109.00 no
    C7 C8 H8B . . . 109.00 no
    C7 C8 H8C . . . 109.00 no
    H8A C8 H8B . . . 110.00 no
    H8A C8 H8C . . . 109.00 no
    H8B C8 H8C . . . 109.00 no
    O1 C9 H9 . . . 118.00 no
    N2 C9 H9 . . . 118.00 no
loop_
    _geom_torsion_atom_site_label_1
    _geom_torsion_atom_site_label_2
    _geom_torsion_atom_site_label_3
    _geom_torsion_atom_site_label_4
    _geom_torsion_site_symmetry_1
    _geom_torsion_site_symmetry_2
    _geom_torsion_site_symmetry_3
    _geom_torsion_site_symmetry_4
    _geom_torsion
    _geom_torsion_publ_flag
    C7 N1 N2 C9 . . . . 178.74(16) no
    N2 N1 C7 C1 . . . . -179.88(14) no
    N2 N1 C7 C8 . . . . 1.7(3) no
    N1 N2 C9 O1 . . . . -177.46(17) no
    C6 C1 C2 C3 . . . . 0.1(3) no
    C7 C1 C2 C3 . . . . 179.02(17) no
    C2 C1 C6 C5 . . . . 0.4(3) no
    C7 C1 C6 C5 . . . . -178.6(2) no
    C2 C1 C7 N1 . . . . -14.1(3) no
    C2 C1 C7 C8 . . . . 164.42(19) no
    C6 C1 C7 N1 . . . . 164.85(17) no
    C6 C1 C7 C8 . . . . -16.6(3) no
    C1 C2 C3 F1 . . . . -179.92(16) no
    C1 C2 C3 C4 . . . . -0.2(3) no
    F1 C3 C4 C5 . . . . 179.6(2) no
    C2 C3 C4 C5 . . . . -0.2(4) no
    C3 C4 C5 C6 . . . . 0.7(4) no
    C4 C5 C6 C1 . . . . -0.8(4) no
loop_
    _geom_hbond_atom_site_label_D
    _geom_hbond_atom_site_label_H
    _geom_hbond_atom_site_label_A
    _geom_hbond_site_symmetry_A
    _geom_hbond_distance_DH
    _geom_hbond_distance_HA
    _geom_hbond_distance_DA
    _geom_hbond_angle_DHA
    _geom_hbond_publ_flag
    N2 H2A O1 2_576 0.86 2.14 2.989(2) 168 yes
    C8 H8A O1 2_576 0.96 2.52 3.204(3) 129 yes
