# Supplementary material for: N′-[(E)-1-(3-Fluoro­phen­yl)ethyl­idene]formohydrazide
Source: Acta Crystallogr Sect E Struct Rep Online. 2009 Oct 23;65(Pt 11):o2830. doi: 10.1107/S1600536809042809 (PMC2971114; doi:10.1107/S1600536809042809)
Supplement: Supplementary file 2 [file e-65-o2830-Isup2.hkl]

#
# h,k,l, Fc-squared, Fo-squared, sigma(Fo-squared) and status flag
#
data_I
_shelx_title ' MHN11N_0m in P-1'
_shelx_refln_list_code          4
_shelx_F_calc_maximum      110.55
_exptl_crystal_F_000       188.00
_reflns_d_resolution_high  0.7492
 
loop_
 _symmetry_equiv_pos_as_xyz
 'x, y, z'
 '-x, -y, -z'
 
_cell_length_a     6.8466
_cell_length_b     7.0258
_cell_length_c     9.9419
_cell_angle_alpha  70.558
_cell_angle_beta   81.267
_cell_angle_gamma  73.977
 
_shelx_F_squared_multiplier     1.000
 
loop_
 _refln_index_h
 _refln_index_k
 _refln_index_l
 _refln_F_squared_calc
 _refln_F_squared_meas
 _refln_F_squared_sigma
 _refln_observed_status
   1   0   0     2375.29     2277.52     30.54 o
   2   0   0      177.95      168.20      1.60 o
   3   0   0      147.95      144.90      1.52 o
   4   0   0       10.63       12.74      0.35 o
   5   0   0       35.48       31.97      0.66 o
   6   0   0      140.75      137.35      1.98 o
   7   0   0        4.36        3.99      0.50 o
   8   0   0        0.00       -0.32      0.48 o
  -8   1   0        2.53        1.88      0.70 o
  -7   1   0        0.11       -0.37      0.46 o
  -6   1   0       13.22       13.56      0.80 o
  -5   1   0        3.11        2.74      0.30 o
  -4   1   0      350.19      347.27      3.52 o
  -3   1   0       35.63       40.58      0.68 o
  -2   1   0      496.46      474.39      4.15 o
  -1   1   0        1.21        1.57      0.15 o
   0   1   0       26.55       21.81      0.26 o
   1   1   0      120.07      125.26      1.27 o
   2   1   0      173.61      194.41      2.47 o
   3   1   0      255.19      262.24      3.66 o
   4   1   0        1.84        1.60      0.27 o
   5   1   0        1.45        2.12      0.28 o
   6   1   0      140.51      133.15      1.71 o
   7   1   0       17.03       16.42      0.57 o
   8   1   0        2.28        2.07      0.56 o
  -8   2   0        1.42        1.38      0.79 o
  -7   2   0        6.95       10.37      0.89 o
  -6   2   0        3.40        3.11      0.54 o
  -5   2   0       25.23       26.59      0.90 o
  -4   2   0        0.94        0.72      0.26 o
  -3   2   0        6.89       12.47      0.44 o
  -2   2   0      180.53      185.45      2.00 o
  -1   2   0      142.77      139.01      1.50 o
   0   2   0      229.72      224.89      1.85 o
   1   2   0      386.72      360.08      3.12 o
   2   2   0      527.99      525.01      5.76 o
   3   2   0      282.38      341.54      4.15 o
   4   2   0       10.77       12.07      0.43 o
   5   2   0       61.84       59.80      1.11 o
   6   2   0       82.76       85.44      1.52 o
   7   2   0        4.34        5.07      1.01 o
   8   2   0       10.52       11.19      0.84 o
   9   2   0        1.21        1.76      0.92 o
  -7   3   0        0.42        0.04      0.69 o
  -6   3   0        0.00       -0.25      0.53 o
  -5   3   0        1.66        2.05      0.51 o
  -4   3   0       14.27       13.09      0.83 o
  -3   3   0       72.64       75.39      1.28 o
  -2   3   0      100.56       97.01      1.35 o
  -1   3   0       65.98       63.74      1.00 o
   0   3   0       37.33       37.66      0.63 o
   1   3   0        2.34        1.57      0.22 o
   2   3   0       12.33       11.39      0.37 o
   3   3   0      304.67      329.61      3.76 o
   4   3   0      400.93      413.74      4.71 o
   5   3   0        0.02       -0.23      0.23 o
   6   3   0       15.04       13.37      0.60 o
   7   3   0        0.72        0.41      0.38 o
   8   3   0       10.37       10.72      1.10 o
  -6   4   0        0.01       -0.36      0.65 o
  -5   4   0        0.09        0.15      0.57 o
  -4   4   0        0.23       -0.19      0.50 o
  -3   4   0        0.58        0.56      0.42 o
  -2   4   0        5.56        6.33      0.44 o
  -1   4   0        2.34        2.08      0.32 o
   0   4   0       71.76       71.61      1.10 o
   1   4   0       27.25       24.45      0.63 o
   2   4   0        2.99        2.68      0.25 o
   3   4   0        0.68       -0.10      0.25 o
   4   4   0       16.27       17.42      0.53 o
   5   4   0       16.32       15.56      0.66 o
   6   4   0       10.60        9.28      0.54 o
   7   4   0        2.37        2.86      0.50 o
   8   4   0        3.29        3.78      0.51 o
  -5   5   0        0.60        0.28      0.83 o
  -4   5   0       36.09       39.44      1.61 o
  -3   5   0       12.84       11.93      0.83 o
  -2   5   0        0.01       -0.06      0.45 o
  -1   5   0        0.20        0.87      0.40 o
   0   5   0       57.05       59.46      1.15 o
   1   5   0       60.18       59.75      1.71 o
   2   5   0        0.01        0.31      0.28 o
   3   5   0        3.98        5.89      0.86 o
   4   5   0        1.18        0.61      0.49 o
   5   5   0        3.38        1.89      0.54 o
   6   5   0       24.05       21.47      0.97 o
   7   5   0        7.68        5.85      0.66 o
   8   5   0        0.00       -0.39      0.87 o
  -4   6   0        0.03        0.03      0.80 o
  -3   6   0        0.13       -0.57      0.72 o
  -2   6   0        0.46       -0.47      0.57 o
  -1   6   0        0.40        0.59      0.58 o
   0   6   0        7.86        7.61      0.68 o
   1   6   0        1.93        2.23      0.61 o
   2   6   0       48.72       52.22      1.18 o
   3   6   0        6.09        5.73      0.76 o
   4   6   0        2.03        3.38      0.99 o
   5   6   0        0.10        0.80      0.80 o
   6   6   0        0.08        0.31      1.24 o
   7   6   0        0.84       -0.07      0.80 o
  -3   7   0        0.85        0.55      1.05 o
  -2   7   0        4.52        3.69      0.98 o
  -1   7   0       15.98       16.01      1.12 o
   0   7   0        0.00       -0.01      0.60 o
   1   7   0        0.44        0.32      0.54 o
   2   7   0        0.01       -0.60      0.60 o
   3   7   0       23.13       27.69      5.16 o
   4   7   0       40.56       43.44      2.59 o
   5   7   0        7.93        9.78      1.81 o
   6   7   0        0.78       -0.42      0.72 o
   7   7   0        0.28       -0.20      0.73 o
  -1   8   0        0.78        1.32      0.84 o
   0   8   0       12.01       16.30      1.43 o
   1   8   0        2.02        1.89      1.17 o
   2   8   0        0.96        0.07      0.75 o
   3   8   0        5.34        6.02      1.36 o
   4   8   0        2.32        3.89      1.24 o
   5   8   0        0.07       -0.55      1.02 o
  -4  -8   1       12.62       10.48      1.53 o
  -3  -8   1        0.62        2.55      1.25 o
  -2  -8   1        0.07       -0.47      0.80 o
  -1  -8   1        0.73       -0.47      0.86 o
   0  -8   1        1.78        1.53      1.01 o
   1  -8   1        2.83        1.98      0.92 o
  -6  -7   1        1.66        1.40      1.08 o
  -5  -7   1        3.22        2.74      1.13 o
  -4  -7   1        6.57        8.87      2.71 o
  -3  -7   1        8.62       12.10      1.37 o
  -2  -7   1        2.31        2.23      0.68 o
  -1  -7   1        0.05       -0.32      0.55 o
   0  -7   1        3.83        4.08      0.80 o
   1  -7   1       35.00       38.42      2.16 o
   2  -7   1       42.47       39.65      2.69 o
   3  -7   1        7.98        8.47      1.40 o
  -7  -6   1        0.07       -0.29      0.65 o
  -6  -6   1        4.44        4.79      0.89 o
  -5  -6   1        1.75        2.06      0.68 o
  -4  -6   1        1.73        1.43      0.67 o
  -3  -6   1        9.07        8.21      1.11 o
  -2  -6   1       24.51       25.20      1.08 o
  -1  -6   1        2.87        1.37      0.53 o
   0  -6   1       12.13       15.00      0.86 o
   1  -6   1        0.00       -0.55      0.55 o
   2  -6   1        0.94        1.81      0.71 o
   3  -6   1        7.10        6.81      1.15 o
   4  -6   1        1.44        0.87      1.02 o
  -8  -5   1        0.52        1.48      0.77 o
  -7  -5   1        0.35        0.66      0.59 o
  -6  -5   1        0.02        0.07      0.55 o
  -5  -5   1        0.00       -0.38      0.70 o
  -4  -5   1        0.43       -0.49      0.53 o
  -3  -5   1        0.62        0.07      0.43 o
  -2  -5   1        0.32        0.40      0.35 o
  -1  -5   1       36.99       35.87      1.03 o
   0  -5   1       19.71       20.21      0.72 o
   1  -5   1        1.12        1.10      0.44 o
   2  -5   1        0.24        0.32      0.48 o
   3  -5   1        0.60        0.12      0.51 o
   4  -5   1       14.35       13.64      1.12 o
   5  -5   1       12.28       12.98      1.63 o
  -8  -4   1        0.01       -0.37      0.59 o
  -7  -4   1        1.03        0.84      0.52 o
  -6  -4   1        0.63       -0.07      0.48 o
  -5  -4   1        4.89        3.89      0.49 o
  -4  -4   1        0.26       -0.25      0.29 o
  -3  -4   1       74.59       68.38      1.17 o
  -2  -4   1        0.10       -0.03      0.23 o
  -1  -4   1       48.95       52.90      1.04 o
   0  -4   1        2.88        1.83      0.31 o
   1  -4   1        2.22        0.81      0.31 o
   2  -4   1        1.85        1.63      0.34 o
   3  -4   1       13.45       15.93      0.82 o
   4  -4   1        0.60        0.38      0.53 o
   5  -4   1       13.10       13.76      0.96 o
   6  -4   1        2.80        1.95      0.73 o
  -8  -3   1       21.87       25.57      0.97 o
  -7  -3   1        3.65        3.51      0.51 o
  -6  -3   1        4.48        4.12      0.49 o
  -5  -3   1       28.48       26.60      0.79 o
  -4  -3   1        0.14        0.14      0.24 o
  -3  -3   1       52.80       52.80      1.00 o
  -2  -3   1       67.05       52.97      0.86 o
  -1  -3   1       28.94       28.08      0.55 o
   0  -3   1      126.15      130.31      1.76 o
   1  -3   1       85.02       81.07      1.23 o
   2  -3   1      262.70      279.02      3.18 o
   3  -3   1       18.67       21.46      0.79 o
   4  -3   1        5.10        5.68      0.64 o
   5  -3   1        0.38       -0.37      0.47 o
   6  -3   1        7.24        7.61      0.83 o
   7  -3   1        1.38        1.18      0.75 o
  -8  -2   1        0.18        0.04      0.50 o
  -7  -2   1        8.55       10.09      0.64 o
  -6  -2   1        0.00       -0.72      0.72 o
  -5  -2   1       26.39       25.37      0.62 o
  -4  -2   1       54.10       63.38      1.04 o
  -3  -2   1       21.49       20.62      0.49 o
  -2  -2   1      743.77      778.18      7.90 o
  -1  -2   1      131.78      104.23      1.17 o
   0  -2   1      621.59      594.03      4.64 o
   1  -2   1       52.39       54.19      0.71 o
   2  -2   1       29.51       31.32      0.53 o
   3  -2   1      127.25      135.93      1.93 o
   4  -2   1        9.38        9.73      0.46 o
   5  -2   1        0.17       -0.40      0.40 o
   6  -2   1        9.28        8.38      0.68 o
   7  -2   1        9.15       10.88      0.90 o
   8  -2   1        4.79        5.51      1.51 o
  -8  -1   1        1.57        1.50      0.72 o
  -7  -1   1        6.44        6.86      0.69 o
  -6  -1   1      367.90      376.99      4.56 o
  -5  -1   1      390.52      382.59      4.14 o
  -4  -1   1      111.91      108.59      1.34 o
  -3  -1   1       25.09       24.95      0.45 o
  -2  -1   1      222.07      226.76      2.25 o
  -1  -1   1     1380.30     1310.45      9.96 o
   0  -1   1       64.69       52.82      0.52 o
   1  -1   1      920.85      896.05      7.98 o
   2  -1   1      239.55      223.63      2.51 o
   3  -1   1      225.53      218.64      2.44 o
   4  -1   1      103.24      102.85      1.26 o
   5  -1   1       46.83       41.28      0.91 o
   6  -1   1       11.92        9.96      0.65 o
   7  -1   1        0.21        0.62      0.50 o
   8  -1   1        6.63        7.94      0.73 o
  -8   0   1       11.62       13.94      0.94 o
  -7   0   1        0.33        0.77      0.45 o
  -6   0   1        7.05        6.03      0.49 o
  -5   0   1       71.90       68.12      0.90 o
  -4   0   1      182.24      173.77      1.77 o
  -3   0   1      149.85      155.72      1.56 o
  -2   0   1      179.16      167.79      1.41 o
  -1   0   1      251.75      249.68      1.79 o
   1   0   1      303.01      310.09      2.58 o
   2   0   1      426.00      446.83      4.52 o
   3   0   1      185.07      195.75      2.28 o
   4   0   1       58.69       51.39      0.92 o
   5   0   1      595.49      568.57      5.97 o
   6   0   1      324.00      315.71      3.89 o
   7   0   1        1.55        0.70      0.42 o
   8   0   1        3.12        3.39      0.55 o
  -8   1   1        9.56       12.31      1.27 o
  -7   1   1        5.06        7.04      1.07 o
  -6   1   1        3.25        1.74      0.46 o
  -5   1   1        5.54        5.78      0.48 o
  -4   1   1       12.80       14.19      0.43 o
  -3   1   1       55.54       66.50      0.88 o
  -2   1   1       38.24       36.76      0.49 o
  -1   1   1      245.81      231.05      2.07 o
   0   1   1      706.81      695.85      5.91 o
   1   1   1      304.54      282.49      5.21 o
   2   1   1     1570.20     1657.20     45.88 o
   3   1   1        1.10        1.48      0.49 o
   4   1   1      211.97      233.64      5.13 o
   5   1   1        5.63        6.91      0.39 o
   6   1   1        0.26        0.18      0.34 o
   7   1   1        0.02       -0.38      0.38 o
   8   1   1        0.17       -0.39      0.39 o
  -8   2   1        9.52       12.48      1.88 o
  -7   2   1        0.56        0.35      0.60 o
  -6   2   1       16.91       16.51      1.14 o
  -5   2   1        0.37       -0.10      0.39 o
  -4   2   1        0.37       -0.01      0.23 o
  -3   2   1       42.23       49.05      0.77 o
  -2   2   1     1229.53     1280.59     12.20 o
  -1   2   1      110.69      130.18      1.44 o
   0   2   1     1023.54     1041.91      8.77 o
   1   2   1        7.08        4.11      0.15 o
   2   2   1      148.51      133.76      1.68 o
   3   2   1       15.67       15.74      0.80 o
   4   2   1       15.68       23.82      1.44 o
   5   2   1       23.19       23.19      1.36 o
   6   2   1       21.57       20.96      1.51 o
   7   2   1       14.53       13.54      2.55 o
   8   2   1       31.74       39.65      2.24 o
   9   2   1        1.88        2.36      1.75 o
  -7   3   1        0.10       -0.46      0.65 o
  -6   3   1       10.70        8.53      0.96 o
  -5   3   1       27.57       25.76      0.96 o
  -4   3   1        0.30        0.18      0.38 o
  -3   3   1       14.16       14.97      0.58 o
  -2   3   1       14.66       16.11      0.57 o
  -1   3   1       87.26       81.87      1.07 o
   0   3   1       37.43       34.20      0.57 o
   1   3   1      373.10      387.66      3.61 o
   2   3   1        4.39        5.65      0.29 o
   3   3   1      187.61      195.25      2.28 o
   4   3   1        0.86        0.80      0.52 o
   5   3   1        0.18        0.05      0.26 o
   6   3   1        2.32        2.48      1.16 o
   7   3   1       16.00       16.66      2.02 o
   8   3   1        0.02        0.37      1.34 o
   9   3   1       13.21       20.65      2.73 o
  -6   4   1        1.70        1.81      0.72 o
  -5   4   1       66.42       62.57      1.74 o
  -4   4   1       29.59       24.90      1.25 o
  -3   4   1        0.14       -0.06      0.40 o
  -2   4   1        1.61        1.52      0.35 o
  -1   4   1       13.07       13.27      0.49 o
   0   4   1      149.38      149.15      1.86 o
   1   4   1      149.21      159.32      1.92 o
   2   4   1        4.58        2.93      0.29 o
   3   4   1        0.76        0.61      0.22 o
   4   4   1        0.64       -0.19      0.21 o
   5   4   1        0.63        0.29      0.27 o
   6   4   1        1.81        2.12      0.40 o
   7   4   1        1.04       -0.28      0.58 o
   8   4   1        2.93        1.45      1.55 o
  -6   5   1        0.74        0.86      0.90 o
  -5   5   1        0.37        0.64      0.80 o
  -4   5   1       12.43       11.89      0.90 o
  -3   5   1        2.82        2.35      0.59 o
  -2   5   1       34.90       42.27      1.26 o
  -1   5   1        0.03       -0.18      0.32 o
   0   5   1       40.25       44.19      1.12 o
   1   5   1       38.32       38.24      0.87 o
   2   5   1       81.01       82.38      1.20 o
   3   5   1       22.91       22.33      0.68 o
   4   5   1       21.10       19.74      0.91 o
   5   5   1        2.71        1.38      0.52 o
   6   5   1       16.84       18.71      1.56 o
   7   5   1        0.00       -0.47      0.58 o
   8   5   1        1.73        0.75      0.69 o
  -5   6   1        1.50        1.75      1.04 o
  -4   6   1        0.10       -0.72      0.78 o
  -3   6   1       35.00       34.81      1.93 o
  -2   6   1      207.20      211.87      3.64 o
  -1   6   1       78.74       85.90      1.91 o
   0   6   1        0.65        0.55      0.48 o
   1   6   1        6.08        3.99      0.56 o
   2   6   1        7.17        6.64      0.55 o
   3   6   1       10.75       13.40      0.93 o
   4   6   1       27.93       28.40      1.20 o
   5   6   1       17.11       15.40      0.92 o
   6   6   1        2.46        1.53      0.61 o
   7   6   1        1.92        2.15      0.62 o
   8   6   1        6.70        7.80      0.75 o
  -3   7   1        0.90        2.14      1.09 o
  -2   7   1       11.80       13.65      1.66 o
  -1   7   1       23.98       24.96      1.64 o
   0   7   1        6.72        6.46      0.81 o
   1   7   1        2.17        2.20      0.60 o
   2   7   1        0.01       -0.44      0.55 o
   3   7   1       10.42       11.10      1.02 o
   4   7   1       81.47       82.53      2.27 o
   5   7   1       20.90       20.22      1.36 o
   6   7   1        0.25       -0.65      0.65 o
   7   7   1        0.59        0.84      0.71 o
  -2   8   1        0.03       -0.47      1.08 o
  -1   8   1        0.87        0.89      0.84 o
   0   8   1       17.72       21.22      1.28 o
   1   8   1        5.32        7.65      2.59 o
   2   8   1        0.02       -0.38      0.64 o
   3   8   1        8.14       10.16      1.38 o
   4   8   1        5.81        7.42      2.42 o
   5   8   1        1.04        0.90      1.27 o
   6   8   1        1.90        1.63      0.87 o
   2   9   1        8.86        6.70      1.97 o
  -3  -8   2        3.39        3.96      1.80 o
  -2  -8   2        0.34       -0.83      0.83 o
  -1  -8   2        0.03       -0.10      0.98 o
   0  -8   2        0.82        0.69      1.60 o
  -6  -7   2        0.01       -0.74      1.59 o
  -5  -7   2        0.12        2.21      1.72 o
  -4  -7   2        0.38        0.50      1.59 o
  -3  -7   2        5.90        5.62      1.23 o
  -2  -7   2        5.95        6.73      1.05 o
  -1  -7   2        0.52       -0.27      0.63 o
   0  -7   2        1.18        1.17      0.75 o
   1  -7   2        0.17        0.87      0.76 o
   2  -7   2        0.01        0.01      0.94 o
  -7  -6   2        1.90        1.73      0.78 o
  -6  -6   2        3.28        4.95      0.96 o
  -5  -6   2        0.33        0.14      0.69 o
  -4  -6   2        0.08       -0.54      0.67 o
  -3  -6   2        0.52        0.82      0.71 o
  -2  -6   2        0.02       -0.51      0.51 o
  -1  -6   2        5.53        6.10      0.69 o
   0  -6   2        8.62        7.26      0.82 o
   1  -6   2        1.36        2.34      0.91 o
   2  -6   2        0.08       -0.34      0.64 o
   3  -6   2        8.88        9.00      1.28 o
   4  -6   2        6.32        6.15      1.78 o
  -7  -5   2        0.95        1.19      0.69 o
  -6  -5   2        1.37        0.67      0.65 o
  -5  -5   2        2.81        0.84      0.66 o
  -4  -5   2        1.41        0.28      0.59 o
  -3  -5   2        0.46       -0.01      0.45 o
  -2  -5   2        0.05       -0.28      0.37 o
  -1  -5   2        9.71        9.42      0.60 o
   0  -5   2        7.56        7.25      0.64 o
   1  -5   2        0.78        0.95      0.49 o
   2  -5   2        0.04        0.24      0.50 o
   3  -5   2        0.00       -0.04      0.65 o
   4  -5   2        0.70        1.16      0.94 o
   5  -5   2        0.17       -0.34      0.71 o
  -8  -4   2        5.20        4.26      0.89 o
  -7  -4   2        0.07       -0.56      0.56 o
  -6  -4   2        2.54        2.33      0.62 o
  -5  -4   2        4.24        3.24      0.63 o
  -4  -4   2       75.19       75.58      1.56 o
  -3  -4   2       45.19       51.02      1.04 o
  -2  -4   2        3.42        2.61      0.34 o
  -1  -4   2        0.00       -0.16      0.32 o
   0  -4   2       15.95       17.34      0.64 o
   1  -4   2        7.70       10.11      0.49 o
   2  -4   2       21.40       20.84      0.91 o
   3  -4   2        9.61       10.13      0.71 o
   4  -4   2        0.51       -0.15      0.60 o
   5  -4   2        0.05        0.09      0.61 o
   6  -4   2        0.21        0.82      0.72 o
  -8  -3   2        2.27        3.54      0.64 o
  -7  -3   2        0.05        0.30      0.52 o
  -6  -3   2       30.09       30.05      1.05 o
  -5  -3   2       32.07       30.79      0.88 o
  -4  -3   2       22.31       19.45      0.64 o
  -3  -3   2      167.93      184.76      2.47 o
  -2  -3   2      212.01      197.02      2.13 o
  -1  -3   2        6.48        5.39      0.32 o
   0  -3   2       65.73       64.22      1.01 o
   1  -3   2      165.50      163.17      3.07 o
   2  -3   2       34.14       37.96      0.80 o
   3  -3   2        1.39        1.97      0.37 o
   4  -3   2        4.68        4.29      0.55 o
   5  -3   2        4.11        3.75      0.66 o
   6  -3   2        0.00        0.72      0.64 o
   7  -3   2        0.86        0.84      0.76 o
  -8  -2   2        0.84        1.47      0.60 o
  -7  -2   2       28.61       28.21      1.04 o
  -6  -2   2       68.49       68.63      1.37 o
  -5  -2   2       20.06       19.52      0.64 o
  -4  -2   2        1.35        0.57      0.25 o
  -3  -2   2      191.08      177.29      2.20 o
  -2  -2   2        5.50        8.57      0.36 o
  -1  -2   2        0.01       -0.15      0.18 o
   0  -2   2        4.05        5.87      0.27 o
   1  -2   2        0.41        0.45      0.18 o
   2  -2   2       53.41       45.94      0.68 o
   3  -2   2       46.25       49.05      0.84 o
   4  -2   2      146.47      144.71      1.64 o
   5  -2   2        0.08       -0.41      0.41 o
   6  -2   2        9.02        8.62      0.71 o
   7  -2   2        0.33       -0.59      0.59 o
  -8  -1   2        0.16       -0.56      0.56 o
  -7  -1   2        0.99        1.04      0.64 o
  -6  -1   2       81.18       84.61      1.57 o
  -5  -1   2       81.08       77.68      1.13 o
  -4  -1   2       40.09       40.02      0.81 o
  -3  -1   2        3.79        4.52      0.29 o
  -2  -1   2       55.79       54.20      0.76 o
  -1  -1   2     2703.08     2642.87     20.91 o
   0  -1   2    12220.21    11656.63     88.09 o
   1  -1   2      553.85      562.39      4.78 o
   2  -1   2        1.97        2.69      0.19 o
   3  -1   2      111.11      109.61      1.38 o
   4  -1   2        3.53        3.32      0.26 o
   5  -1   2        9.42        9.23      0.52 o
   6  -1   2      108.63      109.92      1.96 o
   7  -1   2        6.56        5.42      0.60 o
   8  -1   2        0.01        0.09      0.54 o
  -8   0   2        2.82        1.17      0.70 o
  -7   0   2        3.87        4.84      0.66 o
  -6   0   2        5.80        6.88      0.58 o
  -5   0   2       11.52       12.88      0.45 o
  -4   0   2      296.27      303.70      3.11 o
  -3   0   2        3.44        2.71      0.32 o
  -2   0   2      704.84      683.88      5.62 o
  -1   0   2       21.76       22.62      0.30 o
   0   0   2        4.99        7.20      0.19 o
   1   0   2      644.07      651.45      4.65 o
   2   0   2      227.45      238.30      2.35 o
   3   0   2       14.31       15.23      0.34 o
   4   0   2        9.40        9.50      0.60 o
   5   0   2       72.44       70.24      1.01 o
   6   0   2       88.46       85.92      1.38 o
   7   0   2        4.98        3.97      0.49 o
   8   0   2        0.05       -0.45      0.45 o
  -8   1   2        3.13        3.26      0.85 o
  -7   1   2       12.38       14.74      1.16 o
  -6   1   2       16.26       18.11      0.80 o
  -5   1   2       26.56       25.50      0.77 o
  -4   1   2       10.99       10.30      0.37 o
  -3   1   2       65.48       88.82      1.05 o
  -2   1   2      192.68      200.10      1.80 o
  -1   1   2       16.34       15.12      0.32 o
   0   1   2      653.84      646.55      5.16 o
   1   1   2     1123.65     1083.68      8.67 o
   2   1   2      284.22      288.67      5.15 o
   3   1   2      204.88      271.29      9.33 o
   4   1   2        0.38        0.13      0.49 o
   5   1   2       61.48       57.61      2.01 o
   6   1   2       81.34       83.95      1.90 o
   7   1   2       16.37       20.10      1.60 o
   8   1   2       12.14       13.05      0.78 o
  -7   2   2        0.21       -0.65      0.65 o
  -6   2   2        0.12        0.01      0.46 o
  -5   2   2       20.50       21.42      0.84 o
  -4   2   2       21.97       20.37      0.58 o
  -3   2   2      144.94      144.40      1.68 o
  -2   2   2      124.28      120.23      1.52 o
  -1   2   2       54.32       53.05      1.19 o
   0   2   2        2.28        1.62      0.18 o
   1   2   2      172.43      143.25      1.25 o
   2   2   2      109.91      119.59      1.88 o
   3   2   2     1050.59     1153.03     41.44 o
   4   2   2      624.39      685.84     13.49 o
   5   2   2       12.13        9.74      2.04 o
   6   2   2       10.61        9.56      1.13 o
   7   2   2        3.61        2.40      0.94 o
   8   2   2        6.57        6.61      1.31 o
   9   2   2       10.69       15.96      3.58 o
  -7   3   2        1.55        1.64      0.84 o
  -6   3   2        0.12        0.04      0.57 o
  -5   3   2        0.08        0.86      0.52 o
  -4   3   2        0.17        0.48      0.38 o
  -3   3   2        1.86        1.43      0.30 o
  -2   3   2       23.99       17.97      0.63 o
  -1   3   2        0.21        0.37      0.24 o
   0   3   2      227.44      262.47      2.55 o
   1   3   2        7.12        3.50      0.25 o
   2   3   2       55.66       57.66      1.13 o
   3   3   2       15.86       12.74      0.38 o
   4   3   2      111.91      112.66      3.36 o
   5   3   2       16.55       18.19      1.65 o
   6   3   2       28.46       26.43      1.66 o
   7   3   2        0.17        0.30      1.02 o
   8   3   2        2.74        3.63      1.57 o
   9   3   2        1.50        1.97      1.59 o
  -6   4   2       14.59       12.92      1.46 o
  -5   4   2        1.11       -0.56      0.56 o
  -4   4   2       71.38       63.50      1.87 o
  -3   4   2        3.76        3.90      0.56 o
  -2   4   2        2.29        1.41      0.29 o
  -1   4   2        4.02        5.33      0.37 o
   0   4   2      285.78      306.05      3.43 o
   1   4   2      322.05      350.60      3.55 o
   2   4   2        0.17        0.23      0.25 o
   3   4   2       12.57       12.66      0.44 o
   4   4   2        7.33        7.52      0.59 o
   5   4   2       15.93       12.37      0.57 o
   7   4   2       16.85       15.75      2.02 o
   8   4   2        0.04       -0.18      1.30 o
  -6   5   2        0.01        1.04      1.00 o
  -5   5   2        0.08       -0.63      0.75 o
  -4   5   2        0.11        0.46      0.65 o
  -3   5   2       14.82       16.02      1.01 o
  -2   5   2        0.28        0.73      0.53 o
  -1   5   2       49.59       49.13      0.98 o
   0   5   2        6.20        6.01      0.48 o
   1   5   2       71.67       70.23      1.39 o
   2   5   2      142.32      146.87      1.78 o
   3   5   2        0.56       -0.03      0.29 o
   4   5   2       23.31       24.89      0.84 o
   5   5   2        1.08        1.37      0.58 o
   6   5   2        0.00       -0.17      0.36 o
   7   5   2        2.29        1.70      0.44 o
  -5   6   2        0.10        0.61      1.41 o
  -4   6   2        0.02       -0.14      0.74 o
  -3   6   2        0.06       -0.53      0.80 o
  -2   6   2       19.33       17.05      1.04 o
  -1   6   2       38.63       37.31      1.14 o
   0   6   2        9.88       10.75      0.73 o
   1   6   2        0.01       -0.39      0.39 o
   2   6   2        4.77        5.85      0.49 o
   3   6   2      131.59      129.69      2.79 o
   4   6   2      128.58      134.15      2.83 o
   5   6   2        4.19        5.42      0.68 o
   6   6   2        4.83        5.12      0.65 o
   7   6   2        3.35        2.54      0.81 o
   8   6   2        1.45        1.46      1.67 o
  -3   7   2        2.76        3.71      1.11 o
  -2   7   2       25.01       30.97      1.53 o
  -1   7   2       11.90       11.39      1.03 o
   0   7   2       49.20       50.68      1.48 o
   1   7   2        0.65        0.39      0.53 o
   2   7   2        1.79        1.49      0.54 o
   3   7   2       10.57       10.97      1.44 o
   4   7   2       15.75       13.36      1.04 o
   5   7   2        0.33       -0.37      0.63 o
   6   7   2        0.21        0.21      0.62 o
   7   7   2        0.01        0.08      0.63 o
  -2   8   2        0.00       -0.43      1.03 o
  -1   8   2        0.03       -0.78      0.78 o
   0   8   2        2.07        2.77      0.81 o
   1   8   2        1.22        1.89      0.97 o
   2   8   2        0.19        0.54      0.64 o
   3   8   2        0.04        0.75      1.02 o
   4   8   2        0.17        0.28      1.48 o
   5   8   2        8.62        8.27      1.17 o
   6   8   2       12.77       12.17      1.46 o
   1   9   2        0.03       -0.93      0.93 o
   2   9   2        1.59        0.09      0.78 o
   3   9   2        0.01        0.78      1.22 o
   4   9   2        1.93        2.46      1.24 o
  -5  -7   3        0.57        0.37      1.13 o
  -4  -7   3        0.11        0.15      1.60 o
  -3  -7   3        2.11        2.45      0.82 o
  -2  -7   3        3.12        2.06      0.91 o
  -1  -7   3        0.06       -0.83      0.83 o
   0  -7   3        1.11        0.80      0.79 o
   1  -7   3        0.18        0.95      0.80 o
   2  -7   3        0.96        0.34      0.99 o
  -6  -6   3        0.00        0.26      0.82 o
  -5  -6   3        0.00       -0.44      0.71 o
  -4  -6   3        0.00       -1.02      1.02 o
  -3  -6   3        0.01       -0.01      0.53 o
  -2  -6   3        1.52        0.72      0.63 o
  -1  -6   3        6.39        5.48      0.81 o
   0  -6   3        1.04        1.50      0.80 o
   1  -6   3        0.00       -0.29      0.66 o
   2  -6   3        0.07        0.71      0.88 o
   3  -6   3        0.67        1.58      1.35 o
   4  -6   3        2.59        2.58      1.54 o
  -7  -5   3        0.04       -0.01      0.73 o
  -6  -5   3        0.00       -0.68      0.68 o
  -5  -5   3        1.75        1.57      0.72 o
  -4  -5   3        0.11       -0.60      0.60 o
  -3  -5   3        8.82        8.05      0.80 o
  -2  -5   3        0.38        0.23      0.42 o
  -1  -5   3        1.96        1.66      0.52 o
   0  -5   3        0.76        0.28      0.49 o
   1  -5   3        0.18       -0.37      0.48 o
   2  -5   3        0.67        0.48      0.54 o
   3  -5   3        2.44        2.87      0.81 o
   4  -5   3        0.47        1.03      1.01 o
   5  -5   3        2.52        1.29      0.79 o
  -8  -4   3        7.86        6.12      1.38 o
  -7  -4   3        0.44       -0.64      0.64 o
  -6  -4   3        0.58       -0.30      0.62 o
  -5  -4   3       11.53       12.82      1.43 o
  -4  -4   3        0.33       -0.38      0.57 o
  -3  -4   3       16.12       19.91      0.70 o
  -2  -4   3        1.85        1.94      0.36 o
  -1  -4   3        7.73        7.39      0.48 o
   0  -4   3        0.81        0.34      0.33 o
   1  -4   3       17.39       14.51      0.71 o
   2  -4   3       29.16       28.08      1.03 o
   3  -4   3        9.26       13.12      1.15 o
   4  -4   3        0.85        1.64      0.87 o
   5  -4   3        0.90       -0.34      0.62 o
   6  -4   3        0.31       -0.06      0.73 o
  -8  -3   3        0.15        0.30      0.68 o
  -7  -3   3        9.03       10.22      0.79 o
  -6  -3   3        1.02       -0.10      0.53 o
  -5  -3   3       16.41       17.09      0.84 o
  -4  -3   3        1.61        1.89      0.40 o
  -3  -3   3       17.97       19.24      0.76 o
  -2  -3   3      128.50      129.89      1.68 o
  -1  -3   3        6.69        5.69      0.41 o
   0  -3   3      101.06       94.35      1.36 o
   1  -3   3        9.27       14.98      0.54 o
   2  -3   3       26.64       25.88      0.66 o
   3  -3   3       65.10       69.64      1.40 o
   4  -3   3        1.83        1.27      0.49 o
   5  -3   3        0.38        0.05      0.56 o
   6  -3   3        8.06        8.01      0.88 o
   7  -3   3        5.16        5.81      0.94 o
  -8  -2   3        1.09        0.25      0.63 o
  -7  -2   3       13.44       13.48      0.84 o
  -6  -2   3      154.87      160.84      2.83 o
  -5  -2   3      103.69      104.11      1.99 o
  -4  -2   3       12.62       14.46      0.63 o
  -3  -2   3        0.68        1.09      0.27 o
  -2  -2   3        1.96        1.70      0.27 o
  -1  -2   3      373.44      365.15      3.71 o
   0  -2   3       64.82       53.55      0.87 o
   1  -2   3      274.83      296.00      3.03 o
   2  -2   3       53.89       51.26      0.82 o
   3  -2   3       74.62       77.51      1.16 o
   4  -2   3       33.79       33.97      0.78 o
   5  -2   3       16.80       18.01      0.81 o
   6  -2   3        5.31        5.43      0.68 o
   7  -2   3        0.65        0.01      0.67 o
  -8  -1   3        6.48        8.46      0.84 o
  -7  -1   3        1.94        3.34      0.62 o
  -6  -1   3        0.00       -0.32      0.50 o
  -5  -1   3       69.73       73.16      1.41 o
  -4  -1   3      101.79       99.89      1.75 o
  -3  -1   3        6.78        6.93      0.35 o
  -2  -1   3       43.48       39.56      0.59 o
  -1  -1   3      100.58       72.40      0.87 o
   0  -1   3        0.00       -0.03      0.16 o
   1  -1   3       25.05       19.77      0.41 o
   2  -1   3       23.81       22.22      0.44 o
   3  -1   3       73.61       66.99      0.86 o
   4  -1   3        2.91        2.59      0.25 o
   5  -1   3      316.13      316.65      3.95 o
   6  -1   3      119.57      118.38      2.09 o
   7  -1   3        1.60        1.51      0.53 o
   8  -1   3        2.25        1.30      0.68 o
  -8   0   3        8.02        9.19      1.03 o
  -7   0   3        0.14       -0.13      0.57 o
  -6   0   3        0.87        0.53      0.50 o
  -5   0   3       19.56       21.38      0.78 o
  -4   0   3        1.93        2.35      0.29 o
  -3   0   3        0.21        0.10      0.21 o
  -2   0   3       46.41       55.23      0.77 o
  -1   0   3      156.01      146.04      1.39 o
   0   0   3      121.19      122.68      1.13 o
   1   0   3      263.80      266.41      2.24 o
   2   0   3      820.11      835.86      7.50 o
   3   0   3       26.07       28.14      0.45 o
   4   0   3      137.31      143.22      1.57 o
   5   0   3        0.83        0.92      0.28 o
   6   0   3        1.81        1.87      0.36 o
   7   0   3        8.24        8.00      0.65 o
   8   0   3        0.47        0.01      0.49 o
  -8   1   3        8.11        8.31      1.03 o
  -7   1   3        0.04        0.56      0.68 o
  -6   1   3        6.93        5.58      0.67 o
  -5   1   3        0.01       -0.38      0.38 o
  -4   1   3        4.25        5.42      0.35 o
  -3   1   3      100.98      112.35      1.28 o
  -2   1   3     1262.54     1339.36     11.44 o
  -1   1   3        5.18        5.13      0.27 o
   0   1   3      707.54      728.26      5.62 o
   1   1   3       68.27       61.56      0.55 o
   2   1   3        4.79        4.25      0.16 o
   3   1   3        0.32        0.18      0.29 o
   4   1   3       61.02       70.29      1.25 o
   5   1   3        4.93        5.57      0.37 o
   6   1   3       34.07       31.35      2.34 o
   7   1   3       22.98       20.46      1.59 o
   8   1   3       24.62       27.31      1.16 o
  -7   2   3        0.21       -0.10      0.71 o
  -6   2   3       16.88       16.40      1.40 o
  -5   2   3       22.21       19.31      0.81 o
  -4   2   3        1.93        3.79      0.34 o
  -3   2   3        1.98        4.31      0.30 o
  -2   2   3       72.58       73.62      0.99 o
  -1   2   3      226.17      245.64      2.58 o
   0   2   3      152.56      172.06      1.55 o
   1   2   3      501.66      549.54      4.43 o
   2   2   3       38.99       50.97      0.98 o
   3   2   3       31.02       34.62      0.74 o
   4   2   3        0.05       -0.97      1.12 o
   5   2   3       36.12       34.65      1.57 o
   6   2   3        0.04       -0.45      0.70 o
   7   2   3       34.91       29.17      1.80 o
   8   2   3        1.13        2.85      2.06 o
   9   2   3       15.35       17.80      2.59 o
  -7   3   3        0.11       -0.62      0.81 o
  -6   3   3        9.94        8.48      1.00 o
  -5   3   3      150.31      131.04      2.56 o
  -4   3   3       27.50       22.35      0.82 o
  -3   3   3        3.04        1.69      0.31 o
  -2   3   3        6.74        4.41      0.35 o
  -1   3   3       46.23       59.23      1.03 o
   0   3   3      344.17      335.85      3.69 o
   1   3   3      341.97      397.67      3.90 o
   2   3   3       11.37       13.00      0.47 o
   3   3   3        0.02       -0.03      0.21 o
   4   3   3        4.06        8.46      0.76 o
   5   3   3        1.80       -0.61      0.61 o
   6   3   3       10.24       13.60      1.66 o
   7   3   3        0.55       -0.78      0.78 o
   8   3   3        4.25        4.05      1.22 o
   9   3   3        0.80        0.60      1.19 o
  -6   4   3        3.22        3.99      0.95 o
  -5   4   3        4.07        4.49      0.84 o
  -4   4   3       16.00       14.08      0.97 o
  -3   4   3        4.98        4.90      0.87 o
  -2   4   3       80.86       75.83      1.92 o
  -1   4   3        1.32        1.44      0.30 o
   0   4   3       15.05       14.58      0.50 o
   1   4   3      127.59      153.72      1.62 o
   2   4   3      109.71      114.07      1.57 o
   3   4   3       47.70       49.92      0.84 o
   4   4   3       67.45       64.42      1.05 o
   5   4   3        1.11        1.39      0.44 o
   8   4   3        1.52        1.77      1.48 o
  -6   5   3        0.55        0.65      1.56 o
  -5   5   3        3.49        4.25      1.19 o
  -4   5   3        0.05       -0.41      0.61 o
  -3   5   3      107.89       99.61      2.13 o
  -2   5   3      571.96      570.39      8.10 o
  -1   5   3       62.46       64.26      1.15 o
   0   5   3        0.01       -0.16      0.31 o
   1   5   3       82.55       84.42      1.29 o
   2   5   3        0.67       -0.22      0.22 o
   3   5   3        0.21        0.25      0.29 o
   4   5   3      133.42      130.05      2.21 o
   5   5   3       45.15       43.69      1.03 o
   6   5   3        0.05       -0.20      0.54 o
  -5   6   3        0.04       -1.07      1.38 o
  -4   6   3        8.25       11.13      1.15 o
  -3   6   3        0.12       -0.72      0.72 o
  -2   6   3       55.86       55.75      1.59 o
  -1   6   3      122.58      123.28      2.18 o
   0   6   3        8.17        6.07      0.63 o
   1   6   3        1.00        0.86      0.41 o
   2   6   3        2.21        2.75      0.59 o
   3   6   3       74.16       69.54      1.87 o
   4   6   3      270.73      265.26      4.85 o
   5   6   3       26.18       27.17      1.10 o
   6   6   3        4.67        4.53      0.62 o
   7   6   3        5.14        6.46      0.64 o
   8   6   3        0.00        0.02      0.66 o
  -3   7   3        0.95        0.80      2.39 o
  -2   7   3        0.34       -0.71      0.71 o
  -1   7   3       14.32       15.18      1.09 o
   0   7   3       48.72       49.88      1.46 o
   1   7   3        0.08        0.22      0.49 o
   2   7   3        3.90        4.61      0.59 o
   3   7   3       32.75       35.28      1.46 o
   4   7   3       16.49       18.89      2.15 o
   5   7   3        9.36        9.02      0.88 o
   6   7   3        4.77        3.12      0.70 o
   7   7   3        0.04        0.22      0.57 o
  -2   8   3        1.38        1.74      1.10 o
  -1   8   3        0.74        0.11      0.77 o
   0   8   3        0.21        0.23      1.25 o
   1   8   3       22.71       20.98      1.23 o
   2   8   3       36.75       45.30      2.39 o
   3   8   3        2.06        0.51      0.99 o
   4   8   3        0.21       -0.72      0.72 o
   5   8   3        5.40        4.59      0.89 o
   6   8   3        6.68        7.03      1.03 o
   1   9   3        0.00       -0.65      1.13 o
   2   9   3        0.11       -0.71      0.71 o
   3   9   3        0.02       -0.29      1.15 o
   4   9   3        0.23       -0.31      1.07 o
  -4  -7   4        0.01        0.77      1.16 o
  -3  -7   4        0.11       -0.76      0.76 o
  -2  -7   4        0.07       -0.01      1.07 o
  -1  -7   4        0.42        0.66      0.94 o
   0  -7   4        1.40        1.66      0.83 o
   1  -7   4        0.32        0.30      3.36 o
  -6  -6   4        0.10        1.55      1.43 o
  -5  -6   4        0.27       -0.91      0.91 o
  -4  -6   4        0.25        0.09      0.93 o
  -3  -6   4        0.13       -0.03      0.60 o
  -2  -6   4        0.01       -0.63      0.63 o
  -1  -6   4        0.87       -0.33      1.03 o
   0  -6   4        0.30       -0.63      0.63 o
   1  -6   4        0.02        0.10      0.72 o
   2  -6   4        0.02        0.26      0.93 o
   3  -6   4        0.04       -0.94      0.94 o
  -6  -5   4        0.00       -0.74      0.74 o
  -5  -5   4        2.96        2.63      0.83 o
  -4  -5   4        8.57        6.83      0.91 o
  -3  -5   4        6.76        6.45      0.71 o
  -2  -5   4        1.76        2.12      0.54 o
  -1  -5   4        0.00       -0.03      0.48 o
   0  -5   4        1.19        0.02      0.60 o
   1  -5   4        0.21       -0.73      0.83 o
   2  -5   4        1.31        0.00      0.65 o
   3  -5   4        1.21        1.25      0.90 o
   4  -5   4        0.26        0.26      1.02 o
  -7  -4   4        0.22       -0.41      0.74 o
  -6  -4   4        5.44        5.44      0.89 o
  -5  -4   4       10.57       12.11      0.99 o
  -4  -4   4       18.65       20.14      1.13 o
  -3  -4   4       57.98       61.23      1.29 o
  -2  -4   4       34.60       34.59      0.99 o
  -1  -4   4        0.11       -0.36      0.36 o
   0  -4   4       14.18       14.63      0.73 o
   1  -4   4       36.99       42.32      1.29 o
   2  -4   4        6.35        6.20      0.67 o
   3  -4   4        2.94        1.71      0.68 o
   4  -4   4        3.84        2.87      0.84 o
   5  -4   4        0.06       -0.64      0.64 o
  -7  -3   4       15.92       16.17      0.99 o
  -6  -3   4       10.98       11.46      0.99 o
  -5  -3   4       15.51       16.51      1.02 o
  -4  -3   4        0.46       -0.40      0.59 o
  -3  -3   4       27.05       28.01      0.79 o
  -2  -3   4        0.24        0.16      0.29 o
  -1  -3   4        1.11        1.30      0.35 o
   0  -3   4        3.16        4.96      0.41 o
   1  -3   4        0.01       -0.32      0.32 o
   2  -3   4        0.54        1.60      0.49 o
   3  -3   4       25.17       25.32      0.90 o
   4  -3   4       28.87       28.93      1.17 o
   5  -3   4        0.75       -0.04      0.60 o
   6  -3   4        2.52        1.22      0.74 o
  -8  -2   4        0.26       -0.51      0.68 o
  -7  -2   4        0.13       -0.31      0.61 o
  -6  -2   4       30.23       33.43      1.21 o
  -5  -2   4       54.28       56.42      1.45 o
  -4  -2   4       11.08        8.77      0.53 o
  -3  -2   4        2.86        1.95      0.32 o
  -2  -2   4       12.19       10.48      0.42 o
  -1  -2   4      688.60      688.56      7.23 o
   0  -2   4     1230.46     1216.40     12.50 o
   1  -2   4      120.73      129.65      2.08 o
   2  -2   4       10.78        8.81      0.40 o
   3  -2   4       14.76       16.93      0.61 o
   4  -2   4        4.73        5.19      0.47 o
   5  -2   4        3.76        3.83      0.57 o
   6  -2   4       37.15       38.04      1.39 o
   7  -2   4        5.22        5.44      0.85 o
  -8  -1   4        2.46        1.95      0.81 o
  -7  -1   4        5.35        6.93      1.50 o
  -6  -1   4        0.48        0.33      0.53 o
  -5  -1   4       10.24       10.64      0.72 o
  -4  -1   4       72.54       71.35      1.15 o
  -3  -1   4        1.47        1.02      0.27 o
  -2  -1   4      204.63      193.21      2.08 o
  -1  -1   4       12.52       15.12      0.42 o
   0  -1   4       36.71       45.48      0.66 o
   1  -1   4      379.84      365.66      3.44 o
   2  -1   4       16.04       18.72      0.40 o
   3  -1   4        2.16        2.99      0.28 o
   4  -1   4       37.30       39.61      0.75 o
   5  -1   4       71.15       72.83      1.46 o
   6  -1   4       22.63       21.53      1.03 o
   7  -1   4        3.50        2.83      0.58 o
   8  -1   4        0.67        0.28      0.79 o
  -8   0   4        3.32        4.30      0.94 o
  -7   0   4        5.57        6.00      0.78 o
  -6   0   4       10.79       10.34      0.80 o
  -5   0   4        6.12        7.09      0.63 o
  -4   0   4        0.49        0.29      0.28 o
  -3   0   4       80.98       99.38      1.27 o
  -2   0   4       16.55       13.69      0.44 o
  -1   0   4       39.86       39.09      0.57 o
   0   0   4      338.50      324.24      3.16 o
   1   0   4      386.84      378.63      3.50 o
   2   0   4       63.63       68.78      0.77 o
   3   0   4       28.72       33.92      0.58 o
   4   0   4        0.15        0.37      0.19 o
   5   0   4       27.84       27.40      1.04 o
   6   0   4       19.72       19.58      0.68 o
   7   0   4       18.04       21.18      0.85 o
   8   0   4        2.76        2.70      0.57 o
  -7   1   4        2.50        1.72      0.75 o
  -6   1   4        0.03       -0.51      0.58 o
  -5   1   4       27.80       24.72      1.02 o
  -4   1   4        7.98        7.87      0.45 o
  -3   1   4       50.20       56.42      0.89 o
  -2   1   4       57.32       56.57      1.14 o
  -1   1   4        4.15        3.82      0.33 o
   0   1   4        0.03        0.13      0.14 o
   1   1   4      364.49      351.69      2.95 o
   2   1   4       11.66       10.98      0.32 o
   3   1   4      748.30      781.43      6.96 o
   4   1   4      241.99      262.91      2.88 o
   5   1   4        7.68        6.28      0.38 o
   6   1   4        0.00        0.02      0.36 o
   7   1   4        1.79        0.77      0.41 o
   8   1   4        1.59        1.55      0.69 o
  -7   2   4        2.76        2.61      0.86 o
  -6   2   4        0.68        0.03      0.65 o
  -5   2   4        0.18        0.52      0.51 o
  -4   2   4        0.03        0.91      0.36 o
  -3   2   4        1.51        0.68      0.30 o
  -2   2   4        6.79        5.64      0.41 o
  -1   2   4        4.08        6.76      0.36 o
   0   2   4      150.49      169.52      1.81 o
   1   2   4        0.05        0.47      0.19 o
   2   2   4      133.60      149.25      1.70 o
   3   2   4        2.59        1.53      0.17 o
   4   2   4      129.23      133.01      2.09 o
   5   2   4        0.11        1.02      0.63 o
   6   2   4       15.62       17.08      1.34 o
   7   2   4        1.81        2.92      1.48 o
   8   2   4        0.00        0.66      0.99 o
  -7   3   4        0.00       -0.84      0.84 o
  -6   3   4        4.73        3.47      0.86 o
  -5   3   4        7.58        6.04      0.84 o
  -4   3   4       44.26       41.41      1.00 o
  -3   3   4        0.13       -0.02      0.30 o
  -2   3   4       14.38       13.73      0.61 o
  -1   3   4       11.42       12.67      0.51 o
   0   3   4      566.00      622.50      6.07 o
   1   3   4      562.18      631.81      6.08 o
   2   3   4        0.07        0.08      0.21 o
   3   3   4       15.98       15.33      0.44 o
   4   3   4        7.74       10.03      0.55 o
   5   3   4       27.88       28.99      1.51 o
   6   3   4       87.99       67.25      2.57 o
   7   3   4       24.18       22.33      2.48 o
   8   3   4        0.01        0.24      1.01 o
   9   3   4        2.20        0.36      1.23 o
  -6   4   4        1.75        2.22      0.88 o
  -5   4   4        2.81        1.39      1.04 o
  -4   4   4        0.37       -0.17      0.77 o
  -3   4   4      106.60      110.21      2.14 o
  -2   4   4       14.37       15.30      0.64 o
  -1   4   4      272.13      248.45      3.22 o
   0   4   4       12.33       13.76      0.52 o
   1   4   4      213.33      211.15      2.15 o
   2   4   4      116.62      108.98      1.55 o
   3   4   4        1.99        2.56      0.26 o
   4   4   4       60.11       55.83      0.98 o
   5   4   4       26.25       26.58      0.94 o
  -5   5   4        1.34        0.26      0.79 o
  -4   5   4        4.68        3.85      1.81 o
  -3   5   4        2.59        3.52      0.75 o
  -2   5   4       30.29       26.21      1.32 o
  -1   5   4       43.53       40.26      0.99 o
   0   5   4       36.59       33.22      0.84 o
   1   5   4        3.34        2.13      0.32 o
   2   5   4        4.11        3.99      0.32 o
   3   5   4      396.16      390.39      5.09 o
   4   5   4      163.20      161.77      3.44 o
   5   5   4        0.24       -0.04      0.36 o
   6   5   4       27.59       24.75      0.90 o
  -5   6   4        0.24        0.39      1.60 o
  -4   6   4        5.68        8.99      1.28 o
  -3   6   4        8.86        8.24      0.96 o
  -2   6   4       43.15       42.72      1.60 o
  -1   6   4       51.79       51.36      1.46 o
   0   6   4       85.28       83.04      1.81 o
   1   6   4        0.65        0.33      0.41 o
   2   6   4        0.02       -0.29      0.29 o
   3   6   4        9.45        8.20      0.82 o
   4   6   4       73.33       70.01      1.87 o
   5   6   4        9.12        8.71      0.74 o
   6   6   4        0.05       -0.34      0.49 o
   7   6   4        0.29        0.46      0.47 o
  -3   7   4        2.05        3.68      2.32 o
  -2   7   4        2.50        2.01      0.79 o
  -1   7   4        3.08        2.66      0.75 o
   0   7   4        4.09        3.69      0.67 o
   1   7   4        0.04       -0.09      0.64 o
   2   7   4        2.47        2.89      0.55 o
   3   7   4        4.50        4.92      0.82 o
   4   7   4        2.88        1.92      0.72 o
   5   7   4       37.85       41.67      1.49 o
   6   7   4       20.55       20.11      1.10 o
   7   7   4        0.56        1.04      0.62 o
  -2   8   4        0.01       -0.24      1.01 o
  -1   8   4        0.00       -0.31      0.74 o
   0   8   4        0.05       -0.42      0.83 o
   1   8   4        0.35       -0.12      0.68 o
   2   8   4        6.92        6.10      0.78 o
   3   8   4        1.28       -0.18      0.95 o
   4   8   4        8.99        8.28      1.01 o
   5   8   4        1.69        2.02      0.81 o
   6   8   4        0.00       -0.55      0.85 o
   1   9   4        3.15        3.12      0.98 o
   2   9   4        2.98        1.52      0.72 o
   3   9   4        0.03       -0.68      1.57 o
   4   9   4        0.71        0.30      1.12 o
  -5  -6   5        0.24       -0.29      1.11 o
  -4  -6   5        0.00       -1.15      1.56 o
  -3  -6   5        0.82       -0.64      0.64 o
  -2  -6   5        0.35       -0.41      0.95 o
  -1  -6   5        0.05       -0.52      0.78 o
   0  -6   5        0.22        0.34      0.86 o
   1  -6   5        0.02       -0.73      0.73 o
   2  -6   5        0.14       -0.35      0.98 o
  -6  -5   5        0.13       -0.86      1.08 o
  -5  -5   5        1.77        1.70      1.07 o
  -4  -5   5        0.04        0.09      0.93 o
  -3  -5   5        0.95        1.87      0.63 o
  -2  -5   5        0.14       -0.52      0.52 o
  -1  -5   5        0.73        0.27      0.73 o
   0  -5   5        0.51       -0.18      0.62 o
   1  -5   5        3.26        2.04      1.17 o
   2  -5   5        3.86        4.65      1.60 o
   3  -5   5        1.64        2.17      2.16 o
   4  -5   5        0.00       -0.93      1.06 o
  -7  -4   5        2.36        2.35      0.94 o
  -6  -4   5        1.03        1.12      0.83 o
  -5  -4   5        3.73        2.62      0.85 o
  -4  -4   5        0.34       -0.50      0.72 o
  -3  -4   5        7.38        7.77      0.59 o
  -2  -4   5       11.23       12.05      0.91 o
  -1  -4   5        0.04        0.46      0.52 o
   0  -4   5       10.89       10.10      0.70 o
   1  -4   5        5.70        7.04      0.73 o
   2  -4   5       11.81        9.90      0.93 o
   3  -4   5       14.08       13.97      1.11 o
   4  -4   5        0.26       -0.63      0.63 o
   5  -4   5        0.00       -0.66      0.66 o
  -7  -3   5        8.25       10.27      0.97 o
  -6  -3   5       29.53       32.31      1.47 o
  -5  -3   5       19.13       19.91      1.40 o
  -4  -3   5        0.72        1.75      0.67 o
  -3  -3   5        0.25       -0.18      0.37 o
  -2  -3   5       15.81       15.53      0.69 o
  -1  -3   5       45.87       44.67      1.02 o
   0  -3   5       17.67       17.62      0.64 o
   1  -3   5       48.51       50.28      1.22 o
   2  -3   5        2.86        2.69      0.56 o
   3  -3   5       10.61       14.34      1.08 o
   4  -3   5        8.24        8.38      0.81 o
   5  -3   5        3.11        3.39      0.74 o
   6  -3   5        0.77        1.21      0.73 o
  -7  -2   5        2.11        3.15      0.83 o
  -6  -2   5        4.55        5.01      0.74 o
  -5  -2   5       35.46       36.78      1.38 o
  -4  -2   5       18.06       20.13      0.79 o
  -3  -2   5        0.95        1.05      0.44 o
  -2  -2   5       13.98       13.93      0.88 o
  -1  -2   5       54.95       49.53      0.93 o
   0  -2   5        5.14        3.28      0.36 o
   1  -2   5        7.27       10.14      0.68 o
   2  -2   5        1.25        2.17      0.31 o
   3  -2   5        2.00        1.70      0.41 o
   4  -2   5       24.21       23.98      0.90 o
   5  -2   5       79.84       78.09      2.45 o
   6  -2   5       26.54       26.79      1.26 o
   7  -2   5        1.21        1.49      0.79 o
  -7  -1   5        0.29       -0.52      0.65 o
  -6  -1   5        0.55        0.65      0.58 o
  -5  -1   5        9.61       10.23      0.76 o
  -4  -1   5        0.59        0.91      0.38 o
  -3  -1   5        1.28        0.99      0.30 o
  -2  -1   5       26.02       30.14      0.68 o
  -1  -1   5       28.90       28.76      0.71 o
   0  -1   5        0.76        0.62      0.29 o
   1  -1   5      102.14      101.08      1.57 o
   2  -1   5       91.74       92.33      1.04 o
   3  -1   5       21.75       19.37      0.51 o
   4  -1   5       23.47       24.00      0.81 o
   5  -1   5        0.37        0.33      0.42 o
   6  -1   5        8.07        9.11      0.77 o
   7  -1   5        5.66        6.40      0.79 o
  -7   0   5        0.05       -0.05      0.66 o
  -6   0   5        0.57        0.67      0.58 o
  -5   0   5        1.60        1.18      0.53 o
  -4   0   5        2.32        1.83      0.41 o
  -3   0   5       71.98       77.33      1.20 o
  -2   0   5      287.84      292.84      3.31 o
  -1   0   5        1.79        3.18      0.25 o
   0   0   5       50.94       54.55      0.86 o
   1   0   5        3.08        3.90      0.26 o
   2   0   5        9.82       10.68      0.29 o
   3   0   5        0.00       -0.17      0.19 o
   4   0   5       40.92       41.19      0.67 o
   5   0   5        0.20        0.28      0.32 o
   6   0   5       19.13       19.21      0.79 o
   7   0   5       16.12       15.66      0.79 o
   8   0   5        9.79       11.63      0.77 o
  -7   1   5        0.45        0.20      0.74 o
  -6   1   5        9.71        9.95      0.86 o
  -5   1   5        9.76        9.45      1.02 o
  -4   1   5        3.81        4.00      0.47 o
  -3   1   5        0.25        0.01      0.27 o
  -2   1   5       56.74       56.61      0.96 o
  -1   1   5       97.38       96.04      1.20 o
   0   1   5       75.71       87.28      1.03 o
   1   1   5      105.69      103.66      1.05 o
   2   1   5        1.40        1.87      0.24 o
   3   1   5        4.54        5.17      0.25 o
   4   1   5       11.59       11.47      0.34 o
   5   1   5       40.23       35.36      0.70 o
   6   1   5        5.44        5.01      0.40 o
   7   1   5       16.43       14.82      0.68 o
   8   1   5        3.93        5.23      0.55 o
  -7   2   5        0.00       -0.28      0.90 o
  -6   2   5       21.10       17.36      1.20 o
  -5   2   5      137.63      120.90      2.83 o
  -4   2   5       18.42       15.90      0.91 o
  -3   2   5        3.07        2.13      0.35 o
  -2   2   5       12.68        9.54      0.49 o
  -1   2   5       46.03       54.71      0.94 o
   0   2   5      209.11      213.37      2.27 o
   1   2   5      272.75      297.05      2.69 o
   2   2   5        0.11       -0.06      0.24 o
   3   2   5        1.79        2.20      0.23 o
   4   2   5       14.94       18.49      0.47 o
   5   2   5        0.13        0.09      0.26 o
   6   2   5        6.92        8.00      1.39 o
   7   2   5        0.00        0.43      0.89 o
   8   2   5        0.42        0.45      1.03 o
  -6   3   5        2.04        3.19      0.89 o
  -5   3   5       15.62       14.81      1.10 o
  -4   3   5        0.20        0.01      0.48 o
  -3   3   5       16.54       17.64      0.98 o
  -2   3   5       35.56       36.23      0.99 o
  -1   3   5       33.59       30.89      0.79 o
   0   3   5       22.64       25.20      0.56 o
   1   3   5       99.12      126.35      1.38 o
   2   3   5       75.88       88.10      1.11 o
   3   3   5       49.51       52.36      0.79 o
   4   3   5       46.39       44.14      0.86 o
   5   3   5        0.52        0.24      0.34 o
   6   3   5       20.28       20.88      1.48 o
   7   3   5        3.88        4.48      1.56 o
   8   3   5        1.39        0.27      1.03 o
  -6   4   5        0.00       -0.56      1.04 o
  -5   4   5        3.60        2.79      0.83 o
  -4   4   5        0.31       -0.76      0.76 o
  -3   4   5      187.06      177.34      3.68 o
  -2   4   5      657.07      623.49      8.90 o
  -1   4   5       14.29       16.35      0.77 o
   0   4   5        8.81       12.94      0.60 o
   1   4   5      174.99      171.99      2.73 o
   2   4   5       79.34       72.65      1.73 o
   3   4   5        3.50        4.29      0.31 o
   4   4   5      296.57      280.45      4.04 o
   5   4   5       35.48       33.06      1.09 o
   6   4   5        1.86        0.84      1.50 o
   7   4   5        4.50        4.55      1.87 o
   8   4   5       23.97       22.49      3.06 o
  -5   5   5        3.73        3.03      0.94 o
  -4   5   5        9.29       12.96      2.36 o
  -3   5   5        2.10        2.73      0.74 o
  -2   5   5      162.97      161.12      3.46 o
  -1   5   5      298.43      283.73      4.54 o
   0   5   5        1.15        0.35      0.34 o
   1   5   5        0.42        0.26      0.32 o
   2   5   5       30.27       34.04      0.84 o
   3   5   5      205.17      190.82      3.13 o
   4   5   5      394.66      385.90      5.67 o
   5   5   5       21.13       20.57      0.98 o
   6   5   5        3.74        3.61      0.48 o
  -4   6   5        0.15       -0.83      0.89 o
  -3   6   5        3.24        4.77      1.13 o
  -2   6   5        8.52        9.84      0.97 o
  -1   6   5       70.54       71.70      1.99 o
   0   6   5       39.01       33.83      1.16 o
   1   6   5        9.85       13.06      0.67 o
   2   6   5       10.88       10.83      0.48 o
   3   6   5       44.43       40.83      1.42 o
   4   6   5       15.95       15.33      0.96 o
   5   6   5       21.53       19.81      1.00 o
   6   6   5        4.86        4.06      0.61 o
   7   6   5        0.00       -0.04      0.46 o
  -3   7   5        0.08        0.59      1.76 o
  -2   7   5        3.62        3.70      0.85 o
  -1   7   5        0.48        0.78      0.68 o
   0   7   5        0.11       -0.24      0.54 o
   1   7   5       80.37       72.28      1.72 o
   2   7   5       76.83       76.09      1.67 o
   3   7   5        0.42       -0.64      0.64 o
   4   7   5        4.34        3.86      0.77 o
   5   7   5       21.15       17.64      1.07 o
   6   7   5        2.26        0.72      0.65 o
   7   7   5        4.42        6.64      0.95 o
  -2   8   5        0.02        1.54      1.07 o
  -1   8   5        0.17        0.47      0.78 o
   0   8   5        0.68        0.78      0.85 o
   1   8   5        0.02       -0.63      0.63 o
   2   8   5        2.11        0.26      0.93 o
   3   8   5        0.36        0.19      0.98 o
   4   8   5        0.04        0.44      0.85 o
   5   8   5        1.14       -0.32      0.74 o
   6   8   5        0.08       -0.08      0.71 o
   1   9   5        0.50       -0.65      0.84 o
   2   9   5        0.43       -1.14      1.29 o
   3   9   5        0.18        0.14      1.11 o
   4   9   5        7.07        8.00      1.41 o
  -3  -6   6        0.75       -0.05      1.26 o
  -2  -6   6        0.23       -0.01      1.80 o
  -1  -6   6        0.00       -0.69      0.96 o
   0  -6   6        0.03       -0.88      0.88 o
   1  -6   6        0.00       -0.95      0.95 o
  -5  -5   6        2.91        3.11      1.27 o
  -4  -5   6        7.71        9.39      1.39 o
  -3  -5   6       12.20       12.88      0.99 o
  -2  -5   6        4.54        3.39      0.92 o
  -1  -5   6        0.11       -0.62      0.62 o
   0  -5   6        2.05        1.50      0.76 o
   1  -5   6        5.38        4.65      1.06 o
   2  -5   6        2.05        1.05      0.99 o
   3  -5   6        1.58        0.21      0.97 o
  -6  -4   6        0.55        1.43      1.11 o
  -5  -4   6        3.42        1.67      1.07 o
  -4  -4   6        0.47        0.99      0.97 o
  -3  -4   6        0.67        0.21      0.60 o
  -2  -4   6        0.48       -0.44      0.49 o
  -1  -4   6        0.00       -0.13      0.54 o
   0  -4   6        1.61        0.72      0.65 o
   1  -4   6        0.38        0.36      0.76 o
   2  -4   6        4.24        6.32      1.28 o
   3  -4   6        8.71       10.65      1.39 o
   4  -4   6        3.61        2.63      0.95 o
  -6  -3   6        8.47        7.26      1.26 o
  -5  -3   6       12.09       15.35      1.16 o
  -4  -3   6        0.40       -0.67      0.67 o
  -3  -3   6        0.03       -0.03      0.41 o
  -2  -3   6       22.03       20.28      0.90 o
  -1  -3   6      104.36      104.28      2.10 o
   0  -3   6      105.10       96.87      1.82 o
   1  -3   6       23.16       28.95      1.09 o
   2  -3   6        4.77        5.80      0.68 o
   3  -3   6        0.41       -0.19      0.48 o
   4  -3   6        0.76       -0.03      0.57 o
   5  -3   6        1.37        1.40      0.85 o
   6  -3   6        7.88        8.67      1.88 o
  -7  -2   6        1.96        1.99      0.90 o
  -6  -2   6        0.03        0.38      0.64 o
  -5  -2   6        2.69        2.08      0.64 o
  -4  -2   6        4.84        4.98      0.79 o
  -3  -2   6        1.46        1.01      0.49 o
  -2  -2   6       22.42       23.93      1.08 o
  -1  -2   6        9.99       13.33      0.76 o
   0  -2   6       45.59       44.70      1.04 o
   1  -2   6       72.69       65.69      1.95 o
   2  -2   6        0.12        0.13      0.33 o
   3  -2   6        0.35        0.44      0.38 o
   4  -2   6       21.09       25.18      1.06 o
   5  -2   6       21.73       23.28      1.12 o
   6  -2   6        5.32        4.01      0.79 o
  -7  -1   6        0.99        0.11      0.74 o
  -6  -1   6        1.18        0.69      0.64 o
  -5  -1   6        0.60        0.47      0.81 o
  -4  -1   6        3.35        3.45      0.59 o
  -3  -1   6       26.26       22.97      0.81 o
  -2  -1   6        1.66        1.43      0.35 o
  -1  -1   6        6.28        5.65      0.33 o
   0  -1   6       59.15       63.41      1.08 o
   1  -1   6       53.67       55.40      1.89 o
   2  -1   6        7.13        6.51      0.35 o
   3  -1   6        3.62        3.21      0.38 o
   4  -1   6        0.96        1.60      0.43 o
   5  -1   6        4.05        3.57      0.53 o
   6  -1   6        0.10        0.58      0.59 o
   7  -1   6        7.06        7.34      0.86 o
  -7   0   6        1.80        1.63      0.89 o
  -6   0   6        0.12        0.68      0.65 o
  -5   0   6       10.28       10.77      0.83 o
  -4   0   6        2.88        2.70      0.62 o
  -3   0   6        3.94        5.57      0.58 o
  -2   0   6       15.28       14.08      0.50 o
  -1   0   6       19.88       20.77      0.51 o
   0   0   6        1.47        1.79      0.37 o
   1   0   6       92.10       95.40      1.17 o
   2   0   6        3.64        3.50      0.26 o
   3   0   6      154.03      159.06      1.73 o
   4   0   6       29.79       32.00      0.82 o
   5   0   6        0.02        0.34      0.38 o
   6   0   6        2.18        1.29      0.46 o
   7   0   6        0.11        0.20      0.50 o
  -7   1   6        1.71        2.80      1.34 o
  -6   1   6        0.50        0.04      0.66 o
  -5   1   6        0.24       -0.08      0.86 o
  -4   1   6        0.81        0.23      0.41 o
  -3   1   6        0.72        0.14      0.33 o
  -2   1   6        0.19        0.40      0.29 o
  -1   1   6        3.01        5.52      0.32 o
   0   1   6       22.88       20.17      0.52 o
   1   1   6        1.29        1.10      0.24 o
   2   1   6       30.19       24.68      0.49 o
   3   1   6        2.09        2.47      0.25 o
   4   1   6       21.48       18.82      0.50 o
   5   1   6        1.78        1.66      0.36 o
   6   1   6        0.79        0.56      0.40 o
   7   1   6        1.15        1.01      0.45 o
   8   1   6        1.43        2.21      0.51 o
  -7   2   6        0.03        1.16      1.38 o
  -6   2   6        0.69        0.34      0.76 o
  -5   2   6        5.74        5.75      0.84 o
  -4   2   6        9.71       11.50      1.23 o
  -3   2   6        0.40        0.08      0.37 o
  -2   2   6        8.78        9.63      0.61 o
  -1   2   6        0.17       -0.30      0.30 o
   0   2   6      308.02      316.35      3.50 o
   1   2   6      289.54      309.19      2.83 o
   2   2   6        1.95        1.54      0.27 o
   3   2   6        7.58        7.61      0.36 o
   4   2   6        0.38        0.24      0.28 o
   5   2   6       18.97       15.53      0.56 o
   6   2   6       46.85       40.81      0.90 o
   7   2   6       21.19       19.17      0.72 o
   8   2   6        0.06        0.32      0.50 o
  -6   3   6        0.92        2.33      0.87 o
  -5   3   6        4.99        4.12      0.86 o
  -4   3   6       10.81       10.42      0.94 o
  -3   3   6      143.69      141.87      3.08 o
  -2   3   6       73.93       71.29      1.74 o
  -1   3   6      294.74      272.34      3.51 o
   0   3   6       63.14       65.78      1.29 o
   1   3   6      115.24      110.22      1.37 o
   2   3   6       26.77       26.23      0.59 o
   3   3   6       18.30       16.84      0.69 o
   4   3   6       71.85       74.74      1.06 o
   5   3   6       62.30       56.94      1.09 o
   6   3   6        1.11        0.25      0.57 o
   7   3   6        8.87        5.89      1.18 o
   8   3   6        3.70        4.00      1.22 o
  -6   4   6        7.44       11.23      1.29 o
  -5   4   6        3.85        3.80      0.91 o
  -4   4   6       16.99       19.60      2.64 o
  -3   4   6       10.87       13.30      1.00 o
  -2   4   6       11.85       13.60      1.06 o
  -1   4   6       28.39       28.09      0.87 o
   0   4   6       13.01       11.86      0.65 o
   1   4   6        1.55        0.45      0.28 o
   2   4   6        8.74        8.83      0.41 o
   3   4   6      435.08      432.72      5.04 o
   4   4   6       67.39       68.21      1.68 o
   5   4   6        1.79        1.63      0.39 o
   6   4   6       45.73       48.93      1.36 o
   7   4   6        5.13        4.73      1.88 o
   8   4   6        0.15       -0.10      1.94 o
  -5   5   6        1.27        1.29      0.88 o
  -4   5   6        2.26        1.54      1.01 o
  -3   5   6        7.79        7.55      0.94 o
  -2   5   6       13.92       13.65      1.05 o
  -1   5   6       61.20       60.68      1.61 o
   0   5   6       49.64       46.53      1.04 o
   1   5   6        1.95        1.26      0.35 o
   2   5   6        6.64        7.90      0.75 o
   3   5   6        5.86        6.36      0.88 o
   4   5   6      150.33      145.86      2.53 o
   5   5   6       33.98       33.31      0.98 o
   6   5   6        0.63        0.45      0.38 o
  -4   6   6       37.07       46.88      3.58 o
  -3   6   6        0.15        0.47      1.34 o
  -2   6   6        5.91        5.82      0.85 o
  -1   6   6       18.99       17.70      1.28 o
   0   6   6        0.16       -0.13      0.49 o
   1   6   6        7.37        7.11      0.57 o
   2   6   6       48.06       41.52      1.00 o
   3   6   6       13.88       13.98      0.95 o
   4   6   6       37.48       37.24      1.36 o
   5   6   6       55.77       54.28      1.58 o
   6   6   6       15.60       16.36      0.90 o
   7   6   6        1.71        1.65      0.54 o
   8   6   6        1.16        2.14      1.12 o
  -3   7   6        3.86        3.81      1.16 o
  -2   7   6        0.10       -0.59      0.71 o
  -1   7   6        0.00        0.54      0.81 o
   0   7   6        0.04        0.00      0.55 o
   1   7   6        2.86        2.54      0.61 o
   2   7   6       11.56        8.57      0.92 o
   3   7   6        9.45        9.92      0.95 o
   4   7   6       12.72       11.54      0.96 o
   5   7   6        9.42       10.93      0.96 o
   6   7   6        1.25        1.11      0.66 o
   7   7   6       18.98       21.62      1.09 o
  -2   8   6        1.92        2.10      1.75 o
  -1   8   6       21.25       25.51      1.47 o
   0   8   6        2.57        1.36      0.88 o
   1   8   6       11.26        9.45      0.97 o
   2   8   6        7.03        5.66      1.20 o
   3   8   6        0.03       -0.82      1.22 o
   4   8   6        1.53        1.99      0.82 o
   5   8   6        2.78        2.79      0.85 o
   6   8   6        0.04        0.95      0.76 o
   1   9   6        1.29        1.30      2.11 o
   2   9   6        3.53        3.05      1.61 o
   3   9   6        0.61        1.11      1.15 o
   4   9   6        1.29        1.30      1.18 o
  -4  -5   7        0.38        1.50      1.54 o
  -3  -5   7        1.73        2.47      0.86 o
  -2  -5   7        0.94        1.20      0.89 o
  -1  -5   7        0.01       -0.68      0.68 o
   0  -5   7        1.48        1.40      0.79 o
   1  -5   7        2.27        2.65      1.06 o
   2  -5   7        3.04        2.04      1.05 o
  -5  -4   7        3.39        6.16      1.36 o
  -4  -4   7        1.15        1.86      1.17 o
  -3  -4   7        0.09        0.66      0.66 o
  -2  -4   7        5.35        5.79      0.77 o
  -1  -4   7        3.52        2.56      0.74 o
   0  -4   7        3.72        0.75      0.83 o
   1  -4   7        7.02        6.29      1.39 o
   2  -4   7        0.01       -0.39      0.81 o
   3  -4   7        1.07        1.44      0.89 o
   4  -4   7        1.32       -0.02      1.25 o
  -6  -3   7        4.57        4.75      1.54 o
  -5  -3   7        9.17       10.38      1.44 o
  -4  -3   7        1.59        1.16      1.00 o
  -3  -3   7        0.33       -0.03      0.57 o
  -2  -3   7        2.58        2.70      0.58 o
  -1  -3   7        4.60        6.04      0.69 o
   0  -3   7        0.66        0.27      0.61 o
   1  -3   7        0.01        0.62      0.55 o
   2  -3   7        1.34        1.93      0.62 o
   3  -3   7        0.91        1.19      0.73 o
   4  -3   7       12.36       14.57      1.28 o
   5  -3   7       13.80        9.81      1.59 o
  -6  -2   7        0.17        0.46      0.83 o
  -5  -2   7        0.66       -0.15      0.90 o
  -4  -2   7        1.16       -0.18      0.83 o
  -3  -2   7        0.01       -0.42      0.42 o
  -2  -2   7        7.99        7.10      0.68 o
  -1  -2   7        1.26        1.29      0.51 o
   0  -2   7        3.02        3.18      0.52 o
   1  -2   7       14.69       16.61      0.85 o
   2  -2   7        3.57        2.91      0.82 o
   3  -2   7        4.97        5.28      1.11 o
   4  -2   7        2.70        1.65      0.75 o
   5  -2   7        0.42        0.44      0.74 o
   6  -2   7        4.78        3.88      1.01 o
  -6  -1   7        0.03       -0.62      0.73 o
  -5  -1   7        0.72        0.45      0.71 o
  -4  -1   7        0.02       -0.12      0.52 o
  -3  -1   7       15.29       17.21      0.76 o
  -2  -1   7       21.22       19.66      1.01 o
  -1  -1   7        0.04       -0.10      0.33 o
   0  -1   7        0.00       -0.30      0.30 o
   1  -1   7        0.60        0.19      0.30 o
   2  -1   7        9.86       12.26      0.60 o
   3  -1   7        0.08        0.10      0.35 o
   4  -1   7       11.12       11.30      0.79 o
   5  -1   7        0.02        0.45      0.52 o
   6  -1   7        5.17        4.37      0.90 o
   7  -1   7        5.28        5.91      1.05 o
  -6   0   7        2.50        0.28      0.78 o
  -5   0   7        3.05        2.09      0.97 o
  -4   0   7        1.13        0.51      0.53 o
  -3   0   7        0.16       -0.37      0.37 o
  -2   0   7       11.28       12.36      0.51 o
  -1   0   7       11.34        9.65      0.49 o
   0   0   7        6.50        6.88      0.43 o
   1   0   7        9.07        9.44      0.43 o
   2   0   7        3.66        4.15      0.33 o
   3   0   7        2.59        2.88      0.34 o
   4   0   7       10.65       11.39      0.62 o
   5   0   7        7.69        7.56      0.60 o
   6   0   7        4.09        4.57      0.59 o
   7   0   7        1.47        0.25      0.61 o
  -6   1   7       17.14       14.03      1.19 o
  -5   1   7       58.62       59.06      1.94 o
  -4   1   7       11.00       10.58      0.80 o
  -3   1   7        0.28       -0.37      0.37 o
  -2   1   7        5.15        4.56      0.43 o
  -1   1   7       20.26       19.98      0.55 o
   0   1   7       55.30       57.96      0.94 o
   1   1   7       87.61       87.25      1.47 o
   2   1   7        5.90        7.42      0.46 o
   3   1   7        3.82        3.94      0.36 o
   4   1   7        5.65        3.42      0.46 o
   5   1   7        0.00        0.14      0.39 o
   6   1   7        0.39       -0.10      0.42 o
   7   1   7        0.03       -0.18      0.45 o
  -6   2   7        0.44        0.32      0.80 o
  -5   2   7        6.01        5.88      0.92 o
  -4   2   7        6.73        5.98      0.79 o
  -3   2   7        4.48        5.23      0.88 o
  -2   2   7        2.95        2.62      0.42 o
  -1   2   7       72.20       74.94      1.37 o
   0   2   7       69.02       64.83      1.18 o
   1   2   7       29.38       31.81      0.60 o
   2   2   7       43.87       46.48      0.77 o
   3   2   7       13.76       13.82      0.46 o
   4   2   7        6.43        6.46      0.57 o
   5   2   7        2.89        2.20      0.40 o
   6   2   7        5.88        7.16      0.68 o
   7   2   7        2.80        2.27      0.48 o
   8   2   7        1.28        0.67      0.60 o
  -6   3   7        0.80       -0.01      0.91 o
  -5   3   7        2.05        0.93      0.74 o
  -4   3   7        8.18        6.94      0.87 o
  -3   3   7      140.50      134.19      2.58 o
  -2   3   7      281.02      273.83      5.20 o
  -1   3   7        4.91        4.66      0.48 o
   0   3   7       24.57       25.15      0.84 o
   1   3   7       62.00       62.75      0.91 o
   2   3   7      118.32      113.10      1.32 o
   3   3   7        0.02       -0.26      0.26 o
   4   3   7      205.26      197.55      2.90 o
   5   3   7        9.62        9.71      0.67 o
   6   3   7        1.52       -0.10      0.35 o
   7   3   7        2.50        2.38      0.53 o
   8   3   7       18.81       20.07      2.98 o
  -5   4   7        4.40        3.91      0.94 o
  -4   4   7        3.72        4.64      1.27 o
  -3   4   7        0.00       -0.09      0.61 o
  -2   4   7      210.53      210.33      5.30 o
  -1   4   7      291.59      272.55      4.41 o
   0   4   7        0.38        1.21      0.38 o
   1   4   7        0.44       -0.19      0.29 o
   2   4   7       71.56       72.15      1.54 o
   3   4   7      208.17      205.95      2.50 o
   4   4   7      231.89      239.85      3.44 o
   5   4   7       22.27       21.46      0.78 o
   6   4   7        0.07        0.46      0.43 o
   7   4   7        1.45        1.27      0.59 o
   8   4   7        5.21        6.80      2.41 o
  -5   5   7       10.04       14.27      1.64 o
  -4   5   7        2.31        2.59      1.56 o
  -3   5   7       19.80       25.23      2.02 o
  -2   5   7       39.34       42.08      2.04 o
  -1   5   7       89.50       80.77      2.82 o
   0   5   7        2.56        3.05      0.67 o
   1   5   7       10.80       17.10      0.74 o
   2   5   7        6.07        5.56      0.42 o
   3   5   7        6.86        8.32      0.86 o
   4   5   7        3.12        2.71      0.57 o
   5   5   7       17.13       16.01      1.23 o
   6   5   7        2.19        1.46      0.53 o
   7   5   7        0.15       -0.08      0.76 o
  -4   6   7        1.47       -0.84      1.57 o
  -3   6   7        0.00       -0.49      1.38 o
  -2   6   7        3.30        1.16      0.90 o
  -1   6   7        0.08        0.98      0.63 o
   0   6   7        0.09       -0.26      0.50 o
   1   6   7      136.01      113.83      2.48 o
   2   6   7       54.39       50.50      1.27 o
   3   6   7        4.37        4.65      0.74 o
   4   6   7       29.52       25.67      1.22 o
   5   6   7       23.02       22.64      1.11 o
   6   6   7        1.05        1.14      0.58 o
   7   6   7        8.54       11.12      0.79 o
  -3   7   7        1.02       -0.53      0.99 o
  -2   7   7        0.64        1.14      0.80 o
  -1   7   7        0.07        0.15      0.70 o
   0   7   7        3.77        3.50      0.83 o
   1   7   7        0.18       -0.20      0.62 o
   2   7   7        7.48        5.24      1.16 o
   3   7   7        2.47        2.53      0.76 o
   4   7   7        0.32       -0.47      0.66 o
   5   7   7        5.12        4.62      0.81 o
   6   7   7        0.44       -0.61      0.79 o
   7   7   7       18.47       18.90      1.08 o
  -1   8   7        6.87        8.04      1.29 o
   0   8   7        0.43        0.25      0.86 o
   1   8   7        0.01       -0.77      0.77 o
   2   8   7        4.35        6.23      1.29 o
   3   8   7        0.88        1.94      1.02 o
   4   8   7       25.36       29.03      1.50 o
   5   8   7       17.13       18.58      1.26 o
   6   8   7        0.68       -0.21      0.74 o
   2   9   7        0.04        0.38      1.55 o
   3   9   7        2.46        2.37      1.29 o
  -2  -5   8        0.13       -0.88      0.92 o
  -1  -5   8        0.03        0.45      0.97 o
   0  -5   8        0.21       -0.03      0.83 o
  -4  -4   8        0.00        1.14      1.59 o
  -3  -4   8        0.27        0.77      0.81 o
  -2  -4   8        6.95        7.21      1.08 o
  -1  -4   8       13.37       11.04      1.49 o
   0  -4   8        9.79        8.96      1.72 o
   1  -4   8        3.38        4.70      1.11 o
   2  -4   8        0.46        0.63      0.99 o
   3  -4   8        0.03       -1.22      1.22 o
  -5  -3   8        0.20        0.89      1.14 o
  -4  -3   8        0.06        0.41      1.52 o
  -3  -3   8        0.28        0.36      0.64 o
  -2  -3   8        2.54        2.41      1.10 o
  -1  -3   8        6.37        7.01      0.85 o
   0  -3   8       15.37       17.75      1.37 o
   1  -3   8        9.02        7.90      0.93 o
   2  -3   8        0.00       -0.64      0.64 o
   3  -3   8        0.06        0.34      0.83 o
   4  -3   8        4.89        7.70      2.12 o
  -5  -2   8        0.19        0.13      1.00 o
  -4  -2   8        2.69        2.72      1.08 o
  -3  -2   8        2.63        1.66      1.72 o
  -2  -2   8        1.65        0.41      0.53 o
  -1  -2   8        0.32       -0.27      0.65 o
   0  -2   8        5.65        6.42      0.81 o
   1  -2   8        3.21        4.66      0.65 o
   2  -2   8        0.80        0.48      1.01 o
   3  -2   8        1.29       -0.27      0.58 o
   4  -2   8        0.44        0.09      0.74 o
   5  -2   8        0.01       -0.32      0.80 o
  -6  -1   8        0.02       -0.73      1.67 o
  -5  -1   8        1.95        1.16      1.03 o
  -4  -1   8        1.19        1.28      0.96 o
  -3  -1   8        0.17       -0.18      0.58 o
  -2  -1   8        3.57        3.40      0.59 o
  -1  -1   8        3.61        4.38      0.54 o
   0  -1   8        1.05        1.38      0.57 o
   1  -1   8        5.47        6.09      0.84 o
   2  -1   8        3.89        3.29      0.54 o
   3  -1   8       13.60       12.53      0.85 o
   4  -1   8        1.81        1.42      0.73 o
   5  -1   8        0.74        1.42      0.77 o
   6  -1   8        1.01        1.51      0.86 o
  -6   0   8        0.07       -0.57      0.81 o
  -5   0   8        0.19       -0.71      0.71 o
  -4   0   8        1.42        1.37      0.83 o
  -3   0   8        0.00       -0.42      0.42 o
  -2   0   8        1.39        1.27      0.49 o
  -1   0   8        2.37        0.43      0.44 o
   0   0   8        3.16        2.02      0.45 o
   1   0   8        0.81        0.91      0.42 o
   2   0   8        0.04       -0.32      0.36 o
   3   0   8        1.56        0.72      0.45 o
   4   0   8        0.22       -0.57      0.57 o
   5   0   8        0.40       -0.56      0.63 o
   6   0   8        0.08        0.55      1.34 o
   7   0   8        0.01        0.73      0.89 o
  -6   1   8        3.84        3.85      1.02 o
  -5   1   8        2.16        1.17      0.80 o
  -4   1   8        1.66        1.42      0.71 o
  -3   1   8        0.80        0.65      0.48 o
  -2   1   8        0.04       -0.50      0.50 o
  -1   1   8        3.53        1.57      0.47 o
   0   1   8       59.69       57.01      1.05 o
   1   1   8       71.35       75.04      1.22 o
   2   1   8        1.77        2.18      0.35 o
   3   1   8        1.61        0.99      0.44 o
   4   1   8        0.83        0.06      0.52 o
   5   1   8        8.89        8.16      0.71 o
   6   1   8       14.94       13.97      0.87 o
   7   1   8        9.32        9.79      0.83 o
  -6   2   8        0.04       -0.81      0.83 o
  -5   2   8        0.65       -0.32      0.72 o
  -4   2   8       18.21       17.70      1.30 o
  -3   2   8       49.44       53.37      1.49 o
  -2   2   8       59.11       62.45      1.53 o
  -1   2   8       94.81       97.28      1.74 o
   0   2   8       24.13       24.83      0.79 o
   1   2   8       10.88       11.01      0.46 o
   2   2   8        6.51        7.51      0.42 o
   3   2   8       12.55       12.20      0.61 o
   4   2   8       40.26       42.15      1.25 o
   5   2   8       41.16       40.53      1.41 o
   6   2   8        3.89        3.66      0.60 o
   7   2   8        9.98        8.34      0.94 o
  -5   3   8        1.52        1.39      1.16 o
  -4   3   8       16.26       17.20      1.20 o
  -3   3   8        8.87       11.14      1.35 o
  -2   3   8        0.60       -0.06      0.48 o
  -1   3   8       17.69       16.67      0.92 o
   0   3   8        0.37        0.80      0.45 o
   1   3   8        2.03        1.77      0.40 o
   2   3   8       46.97       44.41      1.05 o
   3   3   8      167.26      169.20      2.59 o
   4   3   8       11.72       14.00      0.96 o
   5   3   8        0.06       -0.35      0.46 o
   6   3   8       18.29       17.79      0.86 o
   7   3   8        0.94        0.35      0.47 o
  -5   4   8        2.00        1.77      1.05 o
  -4   4   8        0.24        0.24      0.85 o
  -3   4   8        0.05        0.10      0.66 o
  -2   4   8        0.49        0.27      0.79 o
  -1   4   8       18.19       16.76      1.11 o
   0   4   8        8.41        8.78      1.02 o
   1   4   8        0.14       -0.18      0.44 o
   2   4   8        5.80        8.35      0.46 o
   3   4   8        4.82        4.45      0.62 o
   4   4   8      123.71      129.62      2.47 o
   5   4   8       36.03       38.17      1.19 o
   6   4   8        2.06        2.93      0.67 o
   7   4   8        0.01        0.14      0.55 o
   8   4   8       13.17       15.76      1.52 o
  -4   5   8       24.98       30.76      2.04 o
  -3   5   8        0.14       -0.71      1.22 o
  -2   5   8        0.52        0.40      1.23 o
  -1   5   8       18.27       16.77      1.40 o
   0   5   8       18.37       14.53      1.05 o
   1   5   8        5.71        5.81      1.12 o
   2   5   8      108.21       95.31      1.67 o
   3   5   8        4.59        5.82      0.67 o
   4   5   8       62.59       64.75      2.77 o
   5   5   8       26.08       27.23      1.20 o
   6   5   8        8.36       10.44      1.49 o
   7   5   8        0.71        0.89      0.52 o
  -3   6   8        4.01        0.91      1.57 o
  -2   6   8        0.10        1.40      1.00 o
  -1   6   8        0.06       -0.77      1.01 o
   0   6   8        0.75        0.58      0.55 o
   1   6   8        7.50        7.06      0.70 o
   2   6   8        3.76        2.87      0.76 o
   3   6   8       15.69       16.08      1.10 o
   4   6   8        2.40        2.06      0.62 o
   5   6   8        7.92        9.40      0.79 o
   6   6   8        9.47        9.68      0.76 o
   7   6   8       12.21       16.50      0.85 o
  -2   7   8        6.00        5.12      1.15 o
  -1   7   8       37.96       43.79      2.78 o
   0   7   8        0.82        0.31      1.19 o
   1   7   8       12.31        9.33      0.91 o
   2   7   8        8.46        6.32      1.44 o
   3   7   8        2.30        2.63      0.82 o
   4   7   8        1.89        1.13      0.77 o
   5   7   8        7.83        8.93      0.96 o
   6   7   8        0.79        0.80      0.89 o
  -1   8   8       17.58       23.87      1.97 o
   0   8   8        3.15        4.29      1.06 o
   1   8   8        3.90        2.17      0.87 o
   2   8   8        5.72        6.28      1.49 o
   3   8   8        1.29        2.14      1.12 o
   4   8   8        0.30        0.30      1.05 o
   5   8   8        1.37        0.59      0.84 o
  -2  -4   9        0.18        1.00      0.95 o
  -1  -4   9        0.14        0.91      1.49 o
   0  -4   9        0.00       -0.29      0.78 o
   1  -4   9        0.30       -0.06      0.99 o
  -4  -3   9        0.29       -0.82      1.52 o
  -3  -3   9        0.17        0.38      0.80 o
  -2  -3   9        1.11        1.22      0.88 o
  -1  -3   9        0.02        0.46      0.70 o
   0  -3   9        1.43        1.14      0.99 o
   1  -3   9        1.47        0.08      0.85 o
   2  -3   9        0.05       -0.66      0.92 o
   3  -3   9        0.61       -0.71      1.02 o
  -5  -2   9        0.03        0.38      1.19 o
  -4  -2   9        0.03        0.41      1.43 o
  -3  -2   9        0.85       -0.06      1.30 o
  -2  -2   9        0.76       -0.34      0.62 o
  -1  -2   9        0.21        0.12      0.62 o
   0  -2   9        0.19       -0.10      0.63 o
   1  -2   9        0.81       -0.56      0.61 o
   2  -2   9        2.14        2.07      0.70 o
   3  -2   9        0.13       -0.02      0.76 o
   4  -2   9        1.38        0.66      0.88 o
  -5  -1   9        0.56       -0.38      1.14 o
  -4  -1   9        0.10       -0.79      0.92 o
  -3  -1   9        0.10       -0.91      0.91 o
  -2  -1   9        0.97        0.62      0.60 o
  -1  -1   9        0.75       -0.38      0.58 o
   0  -1   9        0.13       -0.54      0.54 o
   1  -1   9        1.63        0.81      0.56 o
   2  -1   9        1.81        1.98      0.64 o
   3  -1   9        0.00       -0.26      0.67 o
   4  -1   9        2.44        2.35      0.86 o
   5  -1   9        0.24       -0.77      0.77 o
  -5   0   9       14.45       11.78      1.57 o
  -4   0   9        4.06        2.35      1.10 o
  -3   0   9        0.00       -0.62      0.65 o
  -2   0   9        1.30        1.33      0.55 o
  -1   0   9        7.26        7.28      0.81 o
   0   0   9       10.79        8.84      0.98 o
   1   0   9       17.64       18.10      0.90 o
   2   0   9        3.60        3.86      0.57 o
   3   0   9        0.77        0.43      0.63 o
   4   0   9        1.06        0.19      0.69 o
   5   0   9        0.08       -0.26      0.71 o
   6   0   9        0.03       -0.73      0.73 o
  -5   1   9        0.01       -1.09      1.09 o
  -4   1   9        5.71        5.49      1.27 o
  -3   1   9        0.16       -0.63      0.63 o
  -2   1   9        0.24        0.97      0.68 o
  -1   1   9       39.37       42.55      1.33 o
   0   1   9       34.86       32.32      0.98 o
   1   1   9       15.37       14.98      0.86 o
   2   1   9       17.12       16.54      1.27 o
   3   1   9        0.58       -0.55      0.55 o
   4   1   9        0.05       -0.59      0.59 o
   5   1   9        1.37        1.96      1.15 o
   6   1   9        0.79        1.14      0.75 o
   7   1   9        0.33       -0.02      1.02 o
  -5   2   9        1.21        0.75      1.84 o
  -4   2   9       13.67       13.63      1.12 o
  -3   2   9       46.59       43.58      1.41 o
  -2   2   9       56.25       58.21      1.94 o
  -1   2   9        5.18        5.66      0.95 o
   0   2   9        9.18        9.30      0.73 o
   1   2   9        1.23        1.08      0.45 o
   2   2   9       34.09       35.62      1.03 o
   3   2   9        2.20        2.19      0.70 o
   4   2   9       53.49       54.70      1.54 o
   5   2   9        2.41        1.64      0.61 o
   6   2   9        0.40        0.26      0.71 o
   7   2   9        2.29        3.48      0.93 o
  -5   3   9        1.07        0.41      1.83 o
  -4   3   9        1.42        1.56      0.92 o
  -3   3   9        5.33        4.25      0.75 o
  -2   3   9      118.57      117.85      2.91 o
  -1   3   9      118.75      117.50      2.85 o
   0   3   9        0.03        0.07      0.56 o
   1   3   9        0.42        0.14      0.42 o
   2   3   9       56.80       57.70      1.30 o
   3   3   9       87.33       87.64      1.97 o
   4   3   9       67.36       70.06      2.01 o
   5   3   9       22.54       23.09      1.06 o
   6   3   9        1.70        1.87      0.74 o
   7   3   9        0.51       -0.01      0.58 o
  -4   4   9        7.94        9.56      1.32 o
  -3   4   9       13.05       14.26      1.11 o
  -2   4   9       38.10       38.18      3.73 o
  -1   4   9       26.20       22.37      1.56 o
   0   4   9        1.39        1.02      0.63 o
   1   4   9        0.22       -0.45      0.56 o
   2   4   9        2.97        2.79      0.47 o
   3   4   9        3.75        3.15      0.76 o
   4   4   9        0.27       -0.55      0.55 o
   5   4   9        7.51        7.74      0.75 o
   6   4   9        0.25       -0.47      0.52 o
   7   4   9        0.28       -0.64      0.64 o
  -4   5   9        1.75        1.32      1.03 o
  -3   5   9        0.16       -1.07      1.36 o
  -2   5   9        0.27       -0.06      0.86 o
  -1   5   9        0.29        0.28      1.27 o
   0   5   9        5.96        3.69      0.79 o
   1   5   9       80.79       66.15      1.61 o
   2   5   9        9.10        8.33      0.90 o
   3   5   9        0.11        0.20      0.71 o
   4   5   9       42.94       42.12      1.57 o
   5   5   9        4.55        4.85      0.77 o
   6   5   9        2.83        2.71      0.65 o
   7   5   9       11.09       13.18      1.30 o
  -3   6   9        2.46        3.81      1.81 o
  -2   6   9        2.32        3.31      1.13 o
  -1   6   9        1.91        1.21      0.92 o
   0   6   9        6.61        7.92      0.86 o
   1   6   9        0.37       -0.28      0.59 o
   2   6   9       10.20        9.87      1.27 o
   3   6   9        5.04        5.97      0.87 o
   4   6   9        1.48        1.36      0.69 o
   5   6   9        5.67        6.33      0.84 o
   6   6   9        3.28        3.83      0.74 o
   7   6   9       12.67       14.04      0.85 o
  -2   7   9       21.40       24.79      1.55 o
  -1   7   9        5.06        7.61      1.25 o
   0   7   9        0.21        0.08      1.24 o
   1   7   9        0.27        0.52      0.69 o
   2   7   9       11.22       10.72      1.48 o
   3   7   9        0.13        0.64      0.98 o
   4   7   9       35.89       43.12      1.75 o
   5   7   9       13.31       14.09      1.13 o
   6   7   9        0.61       -0.07      0.70 o
   0   8   9        0.20       -0.01      0.96 o
   1   8   9        1.20        1.09      0.87 o
   2   8   9        0.98        1.24      1.19 o
   3   8   9       11.96       13.43      1.62 o
   4   8   9       12.24       13.86      1.60 o
   5   8   9        6.27        7.41      1.10 o
  -2  -3  10        0.20        1.34      0.99 o
  -1  -3  10        0.01       -0.74      0.74 o
   0  -3  10        0.18        0.04      0.92 o
   1  -3  10        0.05        0.62      0.97 o
  -3  -2  10        0.04        0.54      1.52 o
  -2  -2  10        0.46       -0.85      0.85 o
  -1  -2  10        0.09       -0.68      0.68 o
   0  -2  10        0.08       -0.65      0.77 o
   1  -2  10        0.01       -0.20      1.56 o
   2  -2  10        0.57       -0.84      0.84 o
   3  -2  10        0.52       -0.03      1.04 o
  -4  -1  10        0.70        0.02      1.51 o
  -3  -1  10        0.03       -1.25      1.29 o
  -2  -1  10        0.78       -0.77      0.77 o
  -1  -1  10        1.04       -0.20      1.13 o
   0  -1  10        0.61        0.19      0.66 o
   1  -1  10        0.00       -0.07      0.69 o
   2  -1  10        0.57        0.63      0.98 o
   3  -1  10        0.21       -0.72      0.76 o
   4  -1  10        0.05       -0.23      0.97 o
  -4   0  10        0.51        2.21      1.71 o
  -3   0  10        0.18       -0.59      1.41 o
  -2   0  10        0.72       -0.15      0.71 o
  -1   0  10        3.05        0.65      0.76 o
   0   0  10        9.43        8.35      0.76 o
   1   0  10       10.67       12.75      0.96 o
   2   0  10        0.21        1.00      0.69 o
   3   0  10        0.17       -0.66      0.87 o
   4   0  10        1.26        1.60      0.96 o
   5   0  10        3.45        2.57      0.92 o
  -4   1  10        8.21        6.84      1.91 o
  -3   1  10        5.25        6.41      1.81 o
  -2   1  10       16.09       17.43      1.52 o
  -1   1  10       16.13       19.21      1.16 o
   0   1  10        0.84        0.08      0.53 o
   1   1  10        0.27        0.62      0.49 o
   2   1  10        1.99        3.36      0.73 o
   3   1  10        1.36        1.08      0.85 o
   4   1  10       10.99       10.17      1.04 o
   5   1  10       13.73       15.00      1.20 o
   6   1  10        5.20        4.32      0.93 o
  -4   2  10        5.87        7.21      1.96 o
  -3   2  10        2.14        0.68      1.48 o
  -2   2  10        0.01        1.02      0.90 o
  -1   2  10        9.84        9.51      1.31 o
   0   2  10        3.23        3.86      0.65 o
   1   2  10        6.60        6.52      0.62 o
   2   2  10       32.74       34.48      1.41 o
   3   2  10       30.84       28.77      3.24 o
   4   2  10        2.19        1.91      0.78 o
   5   2  10        0.02        0.13      0.71 o
   6   2  10        1.43        1.17      0.80 o
  -4   3  10        0.79        1.97      1.67 o
  -3   3  10        2.86        1.09      1.46 o
  -2   3  10        5.05        5.31      1.11 o
  -1   3  10        1.72        1.66      0.93 o
   0   3  10        0.61        0.64      0.69 o
   1   3  10        0.01       -0.16      0.51 o
   2   3  10        0.29        0.41      0.78 o
   3   3  10        4.36        4.81      0.82 o
   4   3  10       47.94       49.07      1.77 o
   5   3  10       12.34       12.77      2.74 o
   6   3  10        0.82        0.88      1.05 o
  -4   4  10        5.66        6.38      2.02 o
  -3   4  10        0.03        0.93      1.56 o
  -2   4  10        1.01        2.25      1.00 o
  -1   4  10        1.62        1.45      0.93 o
   0   4  10       21.06       22.62      1.31 o
   1   4  10        0.05       -0.19      0.66 o
   2   4  10       57.26       58.64      1.87 o
   3   4  10        0.08        0.31      0.69 o
   4   4  10       25.06       28.99      1.43 o
   5   4  10        5.08        4.85      0.85 o
   6   4  10        3.69        3.48      0.83 o
  -3   5  10        1.64        0.39      0.97 o
  -2   5  10        0.00        0.28      0.94 o
  -1   5  10        0.00       -0.21      0.87 o
   0   5  10        1.78        1.36      0.86 o
   1   5  10        3.82        5.08      1.10 o
   2   5  10        0.06       -0.11      1.05 o
   3   5  10        5.00        6.71      1.54 o
   4   5  10        0.38        0.54      0.83 o
   5   5  10        0.18       -0.79      0.79 o
   6   5  10       11.40       12.37      1.10 o
  -2   6  10        8.45        7.27      2.02 o
  -1   6  10       26.67       32.07      2.08 o
   0   6  10        0.16       -0.49      0.82 o
   1   6  10        4.01        2.98      0.76 o
   2   6  10        6.61        4.09      1.13 o
   3   6  10        6.29        6.74      1.18 o
   4   6  10        1.13        0.07      0.74 o
   5   6  10        8.85        8.95      0.99 o
   6   6  10        2.23        2.59      0.75 o
  -1   7  10       11.04       16.31      1.52 o
   0   7  10        4.76        4.25      1.06 o
   1   7  10        3.93        3.98      0.94 o
   2   7  10        1.26        0.39      1.09 o
   3   7  10        0.09       -1.00      1.00 o
   4   7  10        0.26        0.61      0.98 o
   5   7  10        0.06        0.37      0.86 o
   2   8  10        7.14       11.47      2.24 o
   3   8  10        1.48        0.66      1.26 o
  -1  -2  11        0.06       -0.77      0.77 o
   0  -2  11        0.02       -0.42      0.93 o
   1  -2  11        0.38       -0.35      0.83 o
  -3  -1  11        0.02       -1.44      1.59 o
  -2  -1  11        0.39        0.19      1.78 o
  -1  -1  11        1.79        1.58      0.81 o
   0  -1  11        2.18        1.55      0.93 o
   1  -1  11        2.84        2.21      0.85 o
   2  -1  11        0.84       -0.14      0.80 o
   3  -1  11        0.06        0.72      0.91 o
  -3   0  11        0.00       -1.36      1.36 o
  -2   0  11        0.18       -0.42      0.96 o
  -1   0  11        9.50        7.71      1.41 o
   0   0  11       11.74       13.56      1.12 o
   1   0  11        7.44        5.69      1.32 o
   2   0  11        3.37        2.52      0.82 o
   3   0  11        0.00       -0.76      0.76 o
   4   0  11        0.04       -0.32      0.84 o
  -3   1  11        8.56        9.26      2.04 o
  -2   1  11        7.95        7.42      1.27 o
  -1   1  11        2.27        3.74      0.83 o
   0   1  11        0.31       -0.66      0.66 o
   1   1  11        1.04        1.25      0.73 o
   2   1  11        3.42        2.00      0.68 o
   3   1  11        1.45        1.30      0.94 o
   4   1  11        8.24        6.26      1.17 o
   5   1  11        0.76        1.48      0.87 o
  -3   2  11        7.84        8.61      2.03 o
  -2   2  11       34.90       37.56      2.15 o
  -1   2  11       24.49       25.23      3.11 o
   0   2  11        0.23        0.14      0.67 o
   1   2  11        1.91        1.59      0.72 o
   2   2  11       21.16       21.71      1.09 o
   3   2  11       19.99       21.76      1.35 o
   4   2  11       15.73       14.25      1.48 o
   5   2  11       10.98       12.82      1.97 o
  -3   3  11        1.95        3.81      1.86 o
  -2   3  11        8.74        9.77      1.39 o
  -1   3  11        1.05       -0.61      1.37 o
   0   3  11        0.65       -0.58      0.83 o
   1   3  11        0.55        0.67      0.68 o
   2   3  11        2.32        3.13      0.78 o
   3   3  11        8.04        8.17      1.01 o
   4   3  11        2.50        2.21      0.86 o
   5   3  11        2.45        0.65      1.17 o
   6   3  11        0.01       -0.89      0.89 o
  -3   4  11        0.05        1.54      1.67 o
  -2   4  11        0.11        0.23      0.95 o
  -1   4  11        0.09       -0.18      0.94 o
   0   4  11        7.77        7.27      1.24 o
   1   4  11       15.12       14.72      1.45 o
   2   4  11        0.46        1.35      0.94 o
   3   4  11        2.64        2.86      0.87 o
   4   4  11       15.90       15.00      1.20 o
   5   4  11        0.00       -0.54      0.76 o
   6   4  11        0.26        0.02      0.80 o
  -2   5  11        2.00        2.27      1.17 o
  -1   5  11        2.73        3.94      1.19 o
   0   5  11        5.08        6.46      1.72 o
   1   5  11        0.26       -0.40      0.94 o
   2   5  11        6.35        3.56      1.12 o
   3   5  11        2.76        0.94      1.84 o
   4   5  11        1.01        0.04      0.90 o
   5   5  11        0.88        0.30      0.79 o
   6   5  11        3.01        4.23      1.36 o
  -1   6  11        3.87        7.55      2.00 o
   0   6  11        1.23       -1.02      1.38 o
   1   6  11        0.03       -0.61      0.85 o
   2   6  11        5.78        4.20      1.18 o
   3   6  11        0.77        1.43      1.04 o
   4   6  11       18.47       23.70      1.77 o
   5   6  11        5.22        7.21      1.53 o
   1   7  11        2.62        3.84      0.98 o
   2   7  11        5.15        5.31      2.03 o
   3   7  11       17.47       18.82      1.83 o
   4   7  11        7.24        8.22      1.41 o
  -1   0  12        2.43        2.70      0.91 o
   0   0  12        0.08       -0.18      1.65 o
   1   0  12        0.01       -0.57      0.93 o
   2   0  12        0.28       -0.33      1.28 o
   3   0  12        0.01       -0.06      1.34 o
  -2   1  12        0.14        0.23      1.54 o
  -1   1  12        3.46        4.68      1.11 o
   0   1  12        0.87        0.51      1.51 o
   1   1  12        3.48        3.61      1.07 o
   2   1  12        8.64        9.17      2.01 o
   3   1  12        4.22        2.70      0.94 o
   4   1  12        0.38        0.23      1.23 o
  -2   2  12        2.62        3.30      1.78 o
  -1   2  12        0.22       -0.50      1.40 o
   0   2  12        0.05       -0.52      0.84 o
   1   2  12        0.05       -0.88      0.88 o
   2   2  12        0.26        0.05      0.93 o
   3   2  12        3.03        3.29      1.13 o
   4   2  12        9.52        9.13      1.54 o
  -2   3  12        0.63        0.28      1.13 o
  -1   3  12        0.34        0.10      1.02 o
   0   3  12        5.06        5.07      1.71 o
   1   3  12        1.36        0.12      0.91 o
   2   3  12        9.40       11.66      2.47 o
   3   3  12        0.52       -1.27      1.46 o
   4   3  12        3.35        2.65      0.96 o
   5   3  12        0.70        1.39      1.30 o
  -2   4  12        0.04        2.75      1.89 o
  -1   4  12        0.36       -1.27      1.27 o
   0   4  12        0.95        0.30      1.36 o
   1   4  12        0.09       -0.27      1.27 o
   2   4  12        0.57        0.20      1.25 o
   3   4  12        0.05        0.18      1.00 o
   4   4  12        0.42        0.46      1.13 o
   5   4  12        0.92        0.46      0.90 o
  -1   5  12        8.31       10.16      2.24 o
   0   5  12        0.34       -0.22      1.43 o
   1   5  12        0.51        0.31      1.39 o
   2   5  12        3.60        3.80      1.22 o
   3   5  12        4.18        3.07      2.63 o
   4   5  12        0.28        0.21      1.01 o
   1   6  12        0.64        0.76      0.87 o
   2   6  12        0.01       -0.17      1.10 o
   3   6  12        0.70        0.97      1.13 o
   0   2  13        0.03       -0.13      2.66 o
   1   2  13        0.15        0.62      1.03 o
   2   2  13        1.13        0.75      1.48 o
   0   3  13        1.86        0.34      1.55 o
   1   3  13        0.94        0.78      1.00 o
   2   3  13        0.17       -1.17      1.30 o
   3   3  13        1.97        2.03      1.59 o
   1   4  13        0.09       -1.34      1.36 o
   2   4  13        1.69        3.09      1.71 o
   3   4  13        0.44        1.33      1.14 o
 
